# Supplementary material for: Etiological and epidemiological features of acute respiratory infections in China
Source: Nat Commun. 2021 Aug 18;12:5026. doi: 10.1038/s41467-021-25120-6 (PMC8373954; doi:10.1038/s41467-021-25120-6)
Supplement: Supplementary file 4 — Source Data [file 41467_2021_25120_MOESM4_ESM.zip]

Archive with 51 entries (40 files):
- Supplementary data/
- Supplementary data/Figure 2/
- Supplementary data/Figure 2/Figure2A.csv
- Supplementary data/Figure 2/Figure2B.xlsx
- Supplementary data/Figure 3/
- Supplementary data/Figure 3/Figure 3A.csv
- Supplementary data/Figure 4/
- Supplementary data/Figure 4/HAdV.csv
- Supplementary data/Figure 4/HBoV.csv
- Supplementary data/Figure 4/HCoV.csv
- Supplementary data/Figure 4/HMPV.csv
- Supplementary data/Figure 4/HPIV.csv
- Supplementary data/Figure 4/HRV.csv
- Supplementary data/Figure 4/IFV.csv
- Supplementary data/Figure 4/RSV.csv
- Supplementary data/Supplementary Fig. 1/
- Supplementary data/Supplementary Fig. 1/Supplementary Fig. 1.csv
- Supplementary data/Supplementary Fig. 2/
- Supplementary data/Supplementary Fig. 2/Supplementary Fig. 2A.csv
- Supplementary data/Supplementary Fig. 2/Supplementary Fig. 2B.csv
- Supplementary data/Supplementary Fig. 2/Supplementary Fig. 2C.csv
- Supplementary data/Supplementary Fig. 2/Supplementary Fig. 2D.csv
- Supplementary data/Supplementary Fig. 3/
- Supplementary data/Supplementary Fig. 3/hpiv_1.csv
- Supplementary data/Supplementary Fig. 3/hpiv_2.csv
- Supplementary data/Supplementary Fig. 3/hpiv_3.csv
- Supplementary data/Supplementary Fig. 3/hpiv_4.csv
- Supplementary data/Supplementary Fig. 3/ifv_a.csv
- Supplementary data/Supplementary Fig. 3/ifv_b.csv
- Supplementary data/Supplementary Fig. 3/rsv_a.csv
- Supplementary data/Supplementary Fig. 3/rsv_b.csv
- Supplementary data/Supplementary Fig. 4/
- Supplementary data/Supplementary Fig. 4/C. pneumoniae.csv
- Supplementary data/Supplementary Fig. 4/GAS.csv
- Supplementary data/Supplementary Fig. 4/H. influenzae.csv
- Supplementary data/Supplementary Fig. 4/K. pneumoniae.csv
- Supplementary data/Supplementary Fig. 4/L. pneumophila.csv
- Supplementary data/Supplementary Fig. 4/M. pneumoniae.csv
- Supplementary data/Supplementary Fig. 4/P. aeruginosa.csv
- Supplementary data/Supplementary Fig. 4/S. aureus.csv
- Supplementary data/Supplementary Fig. 4/S. pneumoniae.csv
- Supplementary data/Supplementary Fig. 5/
- Supplementary data/Supplementary Fig. 5/Supplementary Fig. 5A.csv
- Supplementary data/Supplementary Fig. 5/Supplementary Fig. 5B.csv
- Supplementary data/Supplementary Fig. 5/Supplementary Fig. 5C.csv
- Supplementary data/Supplementary Fig. 5/Supplementary Fig. 5D.csv
- Supplementary data/Supplementary Fig. 5/Supplementary Fig. 5E.csv
- Supplementary data/Supplementary Fig. 6/
- Supplementary data/Supplementary Fig. 6/Supplementary Fig. 6.csv
- Supplementary data/Supplementary Fig. 7/
- Supplementary data/Supplementary Fig. 7/Supplementary Fig. 7.csv
