# Supplementary material for: Etiological and epidemiological features of acute respiratory infections in China
Source: Nat Commun. 2021 Aug 18;12:5026. doi: 10.1038/s41467-021-25120-6 (PMC8373954; doi:10.1038/s41467-021-25120-6)
Supplement: Supplementary file 4 — Source Data [file 41467_2021_25120_MOESM4_ESM.zip › Supplementary data/Figure 2/Figure2A.csv]

type	Pathogen	n	subtype	percent	prop	prop2	.group
nonpneumonia	IFV	6278	IFV-A	57.77	18.96	32.82	8
nonpneumonia	IFV	3208	IFV-B	29.52	9.69	32.82	8
nonpneumonia	IFV	96	IFV-C	0.88	0.29	32.82	8
nonpneumonia	IFV	1286	IFV-untyped	11.83	3.88	32.82	8
nonpneumonia	RSV	2187	RSV-A	44.33	6.61	14.91	7
nonpneumonia	RSV	1505	RSV-B	30.5	4.55	14.91	7
nonpneumonia	RSV	1242	RSV-untyped	25.17	3.75	14.91	7
nonpneumonia	HRV	5287	Others	15.97	15.97	15.97	6
nonpneumonia	HPIV	694	HPIV-1	17.2	2.1	12.19	5
nonpneumonia	HPIV	786	HPIV-2	19.47	2.37	12.19	5
nonpneumonia	HPIV	2128	HPIV-3	52.73	6.43	12.19	5
nonpneumonia	HPIV	422	HPIV-4	10.46	1.27	12.19	5
nonpneumonia	HPIV	6	HPIV-untyped	0.15	0.02	12.19	5
nonpneumonia	HAdV	3462	Others	10.46	10.46	10.46	4
nonpneumonia	HCoV	1989	Others	6.01	6.01	6.01	3
nonpneumonia	HBoV	1257	Others	3.8	3.8	3.8	2
nonpneumonia	HMPV	1276	Others	3.85	3.85	3.85	1
