# Supplementary material for: Etiological and epidemiological features of acute respiratory infections in China
Source: Nat Commun. 2021 Aug 18;12:5026. doi: 10.1038/s41467-021-25120-6 (PMC8373954; doi:10.1038/s41467-021-25120-6)
Supplement: Supplementary file 4 — Source Data [file 41467_2021_25120_MOESM4_ESM.zip › Supplementary data/Figure 2/Figure2B.xlsx]

## Sheet: v
type	Pathogen	n	subtype	percent
all	IFV	7499	IFV-A	58.26
all	IFV	3740	IFV-B	29.06
all	IFV	120	IFV-C	0.93
all	IFV	1512	IFV-untyped	11.75
all	RSV	3449	RSV-A	45.51
all	RSV	2494	RSV-B	32.91
all	RSV	1636	RSV-untyped	21.59
all	HRV	7520	Others	16.67
all	HPIV	954	HPIV-1	16.11
all	HPIV	1000	HPIV-2	16.88
all	HPIV	3340	HPIV-3	56.4
all	HPIV	622	HPIV-4	10.5
all	HPIV	6	HPIV-untyped	1.01
all	HAdV	4643	Others	10.29
all	HCoV	2619	Others	5.81
all	HBoV	2082	Others	4.62
all	HMPV	1868	Others	4.14
child	IFV	2011	IFV-A	57.94
child	IFV	1037	IFV-B	29.88
child	IFV	34	IFV-C	0.98
child	IFV	389	IFV-untyped	11.21
child	RSV	2928	RSV-A	46.56
child	RSV	2071	RSV-B	32.93
child	RSV	1290	RSV-untyped	20.51
child	HRV	4250	Others	17.36
child	HPIV	593	HPIV-1	15.32
child	HPIV	469	HPIV-2	12.11
child	HPIV	2453	HPIV-3	63.37
child	HPIV	356	HPIV-4	9.2
child	HPIV	0	HPIV-untyped	0
child	HAdV	2614	Others	10.68
child	HCoV	1206	Others	4.93
child	HBoV	1613	Others	6.59
child	HMPV	1162	Others	4.75
young	IFV	1038	IFV-A	49.48
young	IFV	837	IFV-B	39.91
young	IFV	4	IFV-C	0.19
young	IFV	219	IFV-untyped	10.44
young	RSV	205	RSV-A	42.27
young	RSV	139	RSV-B	28.66
young	RSV	141	RSV-untyped	29.07
young	HRV	1034	Others	17.26
young	HPIV	152	HPIV-1	24.28
young	HPIV	140	HPIV-2	22.36
young	HPIV	265	HPIV-3	42.33
young	HPIV	65	HPIV-4	10.38
young	HPIV	4	HPIV-untyped	0.64
young	HAdV	955	Others	15.95
young	HCoV	371	Others	6.19
young	HBoV	218	Others	3.64
young	HMPV	202	Others	3.37
adult	IFV	3138	IFV-A	59.2
adult	IFV	1429	IFV-B	26.96
adult	IFV	44	IFV-C	0.83
adult	IFV	690	IFV-untyped	13.02
adult	RSV	207	RSV-A	46.21
adult	RSV	154	RSV-B	34.38
adult	RSV	87	RSV-untyped	19.42
adult	HRV	1389	Others	14.12
adult	HPIV	125	HPIV-1	14.93
adult	HPIV	231	HPIV-2	27.6
adult	HPIV	359	HPIV-3	42.89
adult	HPIV	122	HPIV-4	14.58
adult	HPIV	0	HPIV-untyped	0
adult	HAdV	846	Others	8.6
adult	HCoV	572	Others	5.81
adult	HBoV	170	Others	1.73
adult	HMPV	278	Others	2.83
old	IFV	1312	IFV-A	65.57
old	IFV	437	IFV-B	21.84
old	IFV	38	IFV-C	1.9
old	IFV	214	IFV-untyped	10.69
old	RSV	109	RSV-A	30.53
old	RSV	130	RSV-B	36.41
old	RSV	118	RSV-untyped	33.05
old	HRV	847	Others	17.65
old	HPIV	84	HPIV-1	14.26
old	HPIV	160	HPIV-2	27.16
old	HPIV	273	HPIV-3	45.35
old	HPIV	70	HPIV-4	11.88
old	HPIV	2	HPIV-untyped	0.34
old	HAdV	228	Others	4.75
old	HCoV	470	Others	9.79
old	HBoV	81	Others	1.69
old	HMPV	226	Others	4.71
pneumonia	IFV	1221	IFV-A	60.96
pneumonia	IFV	532	IFV-B	26.56
pneumonia	IFV	24	IFV-C	1.19
pneumonia	IFV	226	IFV-untyped	11.28
pneumonia	RSV	1262	RSV-A	47.73
pneumonia	RSV	989	RSV-B	37.41
pneumonia	RSV	394	RSV-untyped	14.86
pneumonia	HRV	2233	Others	18.62
pneumonia	HPIV	260	HPIV-1	13.74
pneumonia	HPIV	214	HPIV-2	11.31
pneumonia	HPIV	1212	HPIV-3	64.06
pneumonia	HPIV	200	HPIV-4	10.89
pneumonia	HPIV	0	HPIV-untyped	0
pneumonia	HAdV	1181	Others	9.85
pneumonia	HCoV	630	Others	5.25
pneumonia	HBoV	825	Others	6.88
pneumonia	HMPV	592	Others	4.94
nonpneumonia	IFV	6278	IFV-A	57.77
nonpneumonia	IFV	3208	IFV-B	29.52
nonpneumonia	IFV	96	IFV-C	0.88
nonpneumonia	IFV	1286	IFV-untyped	11.83
nonpneumonia	RSV	2187	RSV-A	44.33
nonpneumonia	RSV	1505	RSV-B	30.5
nonpneumonia	RSV	1242	RSV-untyped	25.17
nonpneumonia	HRV	5287	Others	15.97
nonpneumonia	HPIV	694	HPIV-1	17.2
nonpneumonia	HPIV	786	HPIV-2	19.47
nonpneumonia	HPIV	2128	HPIV-3	52.73
nonpneumonia	HPIV	422	HPIV-4	10.46
nonpneumonia	HPIV	6	HPIV-untyped	0.15
nonpneumonia	HAdV	3462	Others	10.46
nonpneumonia	HCoV	1989	Others	6.01
nonpneumonia	HBoV	1257	Others	3.8
nonpneumonia	HMPV	1276	Others	3.85

## Sheet: b
type	Pathogen	n	percent
all	S. pneumoniae	2100	29.91
all	M. pneumoniae	1303	18.56
all	H. influenzae	1108	15.78
all	K. pneumoniae	876	12.48
all	P. aeruginosa	803	11.44
all	S. aureus	622	8.86
all	C. pneumoniae	115	1.64
all	L. pneumophila	63	0.9
all	GAS	31	0.44
child	S. pneumoniae	1109	38.55
child	M. pneumoniae	540	18.77
child	H. influenzae	585	20.33
child	K. pneumoniae	214	7.44
child	P. aeruginosa	76	2.64
child	S. aureus	279	9.7
child	C. pneumoniae	48	1.67
child	L. pneumophila	23	0.8
child	GAS	3	0.1
young	S. pneumoniae	149	19.43
young	M. pneumoniae	435	56.71
young	H. influenzae	70	9.13
young	K. pneumoniae	31	4.04
young	P. aeruginosa	20	2.61
young	S. aureus	27	3.52
young	C. pneumoniae	20	2.61
young	L. pneumophila	11	1.43
young	GAS	4	0.52
adult	S. pneumoniae	364	23.73
adult	M. pneumoniae	281	18.32
adult	H. influenzae	201	13.1
adult	K. pneumoniae	245	15.97
adult	P. aeruginosa	253	16.49
adult	S. aureus	129	8.41
adult	C. pneumoniae	27	1.76
adult	L. pneumophila	19	1.24
adult	GAS	15	0.98
old	S. pneumoniae	478	25.94
old	M. pneumoniae	47	2.55
old	H. influenzae	252	13.67
old	K. pneumoniae	386	20.94
old	P. aeruginosa	454	24.63
old	S. aureus	187	10.15
old	C. pneumoniae	20	1.09
old	L. pneumophila	10	0.54
old	GAS	9	0.49
pneumonia	S. pneumoniae	873	27.71
pneumonia	M. pneumoniae	691	21.93
pneumonia	H. influenzae	511	16.22
pneumonia	K. pneumoniae	372	11.81
pneumonia	P. aeruginosa	360	11.42
pneumonia	S. aureus	275	8.73
pneumonia	C. pneumoniae	41	1.3
pneumonia	L. pneumophila	15	0.48
pneumonia	GAS	13	0.41
nonpneumonia	S. pneumoniae	1227	31.71
nonpneumonia	M. pneumoniae	612	15.81
nonpneumonia	H. influenzae	597	15.43
nonpneumonia	K. pneumoniae	504	13.02
nonpneumonia	P. aeruginosa	443	11.45
nonpneumonia	S. aureus	347	8.97
nonpneumonia	C. pneumoniae	74	1.91
nonpneumonia	L. pneumophila	48	1.24
nonpneumonia	GAS	18	0.47
