# Supplementary material for: Etiological and epidemiological features of acute respiratory infections in China
Source: Nat Commun. 2021 Aug 18;12:5026. doi: 10.1038/s41467-021-25120-6 (PMC8373954; doi:10.1038/s41467-021-25120-6)
Supplement: Supplementary file 4 — Source Data [file 41467_2021_25120_MOESM4_ESM.zip › Supplementary data/Figure 3/Figure 3A.csv]

pathogen_1	pathogen_2	co_detection	fenmu	percent
S. pneumoniae	M. pneumoniae	610	40772	1.5
M. pneumoniae	S. pneumoniae	610	40772	1.5
HRV	S. pneumoniae	311	23340	1.33
S. pneumoniae	HRV	311	23340	1.33
HRV	H. influenzae	218	23270	0.94
H. influenzae	HRV	218	23270	0.94
S. pneumoniae	H. influenzae	410	49461	0.83
H. influenzae	S. pneumoniae	410	49461	0.83
HAdV	M. pneumoniae	361	57119	0.63
M. pneumoniae	HAdV	361	57119	0.63
HAdV	S. pneumoniae	191	33044	0.58
S. pneumoniae	HAdV	191	33044	0.58
RSV-A	S. pneumoniae	177	32603	0.54
S. pneumoniae	RSV-A	177	32603	0.54
IFV-A	H. influenzae	163	31102	0.52
H. influenzae	IFV-A	163	31102	0.52
RSV-A	H. influenzae	142	31179	0.46
RSV-B	S. pneumoniae	151	32603	0.46
S. pneumoniae	RSV-B	151	32603	0.46
H. influenzae	RSV-A	142	31179	0.46
HPIV-3	S. pneumoniae	149	32801	0.45
S. pneumoniae	HPIV-3	149	32801	0.45
HRV	K. pneumoniae	101	22912	0.44
K. pneumoniae	HRV	101	22912	0.44
HPIV-3	HRV	422	110920	0.38
HRV	HPIV-3	422	110920	0.38
RSV-A	HRV	405	110292	0.37
HRV	RSV-A	405	110292	0.37
HRV	HAdV	379	111082	0.34
HRV	M. pneumoniae	126	37172	0.34
HAdV	HRV	379	111082	0.34
M. pneumoniae	HRV	126	37172	0.34
IFV-A	S. pneumoniae	108	32506	0.33
S. pneumoniae	IFV-A	108	32506	0.33
HRV	HBoV	357	110979	0.32
HBoV	HRV	357	110979	0.32
HRV	S. aureus	71	22905	0.31
K. pneumoniae	P. aeruginosa	153	49140	0.31
P. aeruginosa	K. pneumoniae	153	49140	0.31
S. aureus	HRV	71	22905	0.31
RSV-B	HRV	316	110292	0.29
HPIV-3	H. influenzae	91	31369	0.29
HRV	RSV-B	316	110292	0.29
HRV	HCoV	324	110242	0.29
HCoV	HRV	324	110242	0.29
HBoV	S. pneumoniae	88	30577	0.29
S. pneumoniae	HBoV	88	30577	0.29
H. influenzae	HPIV-3	91	31369	0.29
HCoV	S. pneumoniae	82	30864	0.27
S. pneumoniae	HCoV	82	30864	0.27
HAdV	HBoV	415	156886	0.26
HBoV	HAdV	415	156886	0.26
RSV-A	K. pneumoniae	69	30805	0.22
S. pneumoniae	K. pneumoniae	108	49064	0.22
K. pneumoniae	RSV-A	69	30805	0.22
K. pneumoniae	S. pneumoniae	108	49064	0.22
RSV-B	H. influenzae	66	31179	0.21
H. influenzae	RSV-B	66	31179	0.21
IFV-A	HRV	207	110136	0.19
RSV-A	S. aureus	58	30789	0.19
HRV	IFV-A	207	110136	0.19
S. aureus	RSV-A	58	30789	0.19
HRV	HMPV	187	110381	0.17
HRV	P. aeruginosa	38	22894	0.17
HMPV	HRV	187	110381	0.17
S. pneumoniae	P. aeruginosa	85	49017	0.17
P. aeruginosa	HRV	38	22894	0.17
P. aeruginosa	S. pneumoniae	85	49017	0.17
P. aeruginosa	S. aureus	84	49130	0.17
S. aureus	P. aeruginosa	84	49130	0.17
IFV-A	HAdV	279	171217	0.16
IFV-B	S. pneumoniae	51	32506	0.16
RSV-A	HPIV-3	269	169962	0.16
HPIV-2	HRV	180	110920	0.16
HPIV-3	RSV-A	269	169962	0.16
HPIV-3	HBoV	243	156210	0.16
HRV	HPIV-2	180	110920	0.16
HAdV	IFV-A	279	171217	0.16
HBoV	HPIV-3	243	156210	0.16
S. pneumoniae	IFV-B	51	32506	0.16
RSV-A	HAdV	254	170625	0.15
HPIV-3	K. pneumoniae	46	30999	0.15
HAdV	RSV-A	254	170625	0.15
HAdV	H. influenzae	48	31582	0.15
HCoV	H. influenzae	44	29677	0.15
K. pneumoniae	HPIV-3	46	30999	0.15
K. pneumoniae	S. aureus	72	49167	0.15
H. influenzae	HAdV	48	31582	0.15
H. influenzae	HCoV	44	29677	0.15
S. aureus	K. pneumoniae	72	49167	0.15
IFV-A	M. pneumoniae	80	56053	0.14
IFV-A	K. pneumoniae	42	30742	0.14
RSV-A	HBoV	209	154600	0.14
RSV-B	HPIV-3	240	169962	0.14
HPIV-3	RSV-B	240	169962	0.14
HPIV-3	HAdV	235	172298	0.14
HAdV	HPIV-3	235	172298	0.14
HBoV	RSV-A	209	154600	0.14
HBoV	M. pneumoniae	76	53880	0.14
HBoV	H. influenzae	41	29399	0.14
HMPV	S. pneumoniae	42	30941	0.14
S. pneumoniae	HMPV	42	30941	0.14
M. pneumoniae	IFV-A	80	56053	0.14
M. pneumoniae	HBoV	76	53880	0.14
K. pneumoniae	IFV-A	42	30742	0.14
K. pneumoniae	H. influenzae	70	49039	0.14
H. influenzae	HBoV	41	29399	0.14
H. influenzae	K. pneumoniae	70	49039	0.14
HPIV-3	S. aureus	40	30977	0.13
M. pneumoniae	H. influenzae	53	39444	0.13
H. influenzae	M. pneumoniae	53	39444	0.13
S. aureus	HPIV-3	40	30977	0.13
RSV-B	S. aureus	38	30789	0.12
HPIV-3	HCoV	203	168102	0.12
HAdV	HCoV	208	168737	0.12
HCoV	HPIV-3	203	168102	0.12
HCoV	HAdV	208	168737	0.12
P. aeruginosa	H. influenzae	59	49010	0.12
H. influenzae	P. aeruginosa	59	49010	0.12
S. aureus	RSV-B	38	30789	0.12
IFV-A	RSV-B	179	168303	0.11
IFV-A	HBoV	164	154910	0.11
IFV-A	P. aeruginosa	33	30733	0.11
RSV-B	IFV-A	179	168303	0.11
RSV-B	HBoV	163	154600	0.11
HCoV	K. pneumoniae	33	29303	0.11
HBoV	IFV-A	164	154910	0.11
HBoV	RSV-B	163	154600	0.11
S. pneumoniae	S. aureus	54	49060	0.11
K. pneumoniae	HCoV	33	29303	0.11
P. aeruginosa	IFV-A	33	30733	0.11
S. aureus	S. pneumoniae	54	49060	0.11
IFV-A	HPIV-3	168	170059	0.1
IFV-B	H. influenzae	31	31102	0.1
RSV-B	K. pneumoniae	30	30805	0.1
HPIV-3	IFV-A	168	170059	0.1
HPIV-3	M. pneumoniae	57	56664	0.1
HCoV	M. pneumoniae	53	53947	0.1
HMPV	K. pneumoniae	28	29380	0.1
M. pneumoniae	HPIV-3	57	56664	0.1
M. pneumoniae	HCoV	53	53947	0.1
M. pneumoniae	C. pneumoniae	72	69011	0.1
K. pneumoniae	RSV-B	30	30805	0.1
K. pneumoniae	HMPV	28	29380	0.1
H. influenzae	IFV-B	31	31102	0.1
C. pneumoniae	M. pneumoniae	72	69011	0.1
IFV-A	RSV-A	158	168303	0.09
IFV-A	HCoV	147	166574	0.09
IFV-A	S. aureus	29	30724	0.09
RSV-A	IFV-A	158	168303	0.09
HPIV-2	HCoV	156	168102	0.09
HPIV-4	S. pneumoniae	30	32801	0.09
HAdV	HMPV	145	168882	0.09
HAdV	K. pneumoniae	29	31212	0.09
HCoV	IFV-A	147	166574	0.09
HCoV	HPIV-2	156	168102	0.09
HBoV	K. pneumoniae	26	29028	0.09
HMPV	HAdV	145	168882	0.09
HMPV	M. pneumoniae	46	54036	0.09
S. pneumoniae	HPIV-4	30	32801	0.09
S. pneumoniae	C. pneumoniae	35	40772	0.09
M. pneumoniae	HMPV	46	54036	0.09
M. pneumoniae	K. pneumoniae	35	39026	0.09
K. pneumoniae	HAdV	29	31212	0.09
K. pneumoniae	HBoV	26	29028	0.09
K. pneumoniae	M. pneumoniae	35	39026	0.09
H. influenzae	S. aureus	43	49027	0.09
S. aureus	IFV-A	29	30724	0.09
S. aureus	H. influenzae	43	49027	0.09
C. pneumoniae	S. pneumoniae	35	40772	0.09
IFV-A	IFV-B	146	179872	0.08
IFV-B	IFV-A	146	179872	0.08
IFV-B	HRV	93	110136	0.08
RSV-A	HCoV	125	166393	0.08
RSV-B	HAdV	135	170625	0.08
HPIV-1	HRV	94	110920	0.08
HRV	IFV-B	93	110136	0.08
HRV	HPIV-1	94	110920	0.08
HAdV	RSV-B	135	170625	0.08
HCoV	RSV-A	125	166393	0.08
HCoV	HMPV	129	168643	0.08
HCoV	P. aeruginosa	23	29300	0.08
HMPV	HCoV	129	168643	0.08
M. pneumoniae	P. aeruginosa	32	38999	0.08
M. pneumoniae	L. pneumophila	30	36004	0.08
P. aeruginosa	HCoV	23	29300	0.08
P. aeruginosa	M. pneumoniae	32	38999	0.08
L. pneumophila	M. pneumoniae	30	36004	0.08
IFV-B	HAdV	117	171217	0.07
RSV-A	M. pneumoniae	38	55535	0.07
HPIV-1	H. influenzae	22	31369	0.07
HPIV-3	HMPV	113	168178	0.07
HPIV-3	P. aeruginosa	22	30990	0.07
HRV	C. pneumoniae	25	36175	0.07
HAdV	IFV-B	117	171217	0.07
HCoV	HBoV	111	156069	0.07
HBoV	HCoV	111	156069	0.07
HBoV	HMPV	111	156273	0.07
HMPV	HPIV-3	113	168178	0.07
HMPV	HBoV	111	156273	0.07
M. pneumoniae	RSV-A	38	55535	0.07
P. aeruginosa	HPIV-3	22	30990	0.07
H. influenzae	HPIV-1	22	31369	0.07
C. pneumoniae	HRV	25	36175	0.07
IFV-B	RSV-A	107	168303	0.06
RSV-A	IFV-B	107	168303	0.06
RSV-A	RSV-B	107	170843	0.06
RSV-B	RSV-A	107	170843	0.06
RSV-B	HCoV	106	166393	0.06
HPIV-1	S. pneumoniae	20	32801	0.06
HPIV-4	HRV	72	110920	0.06
HRV	HPIV-4	72	110920	0.06
HAdV	P. aeruginosa	20	31203	0.06
HAdV	C. pneumoniae	34	55051	0.06
HCoV	RSV-B	106	166393	0.06
HBoV	P. aeruginosa	18	29025	0.06
HBoV	S. aureus	16	29012	0.06
HMPV	H. influenzae	17	29754	0.06
S. pneumoniae	HPIV-1	20	32801	0.06
P. aeruginosa	HAdV	20	31203	0.06
P. aeruginosa	HBoV	18	29025	0.06
H. influenzae	HMPV	17	29754	0.06
S. aureus	HBoV	16	29012	0.06
C. pneumoniae	HAdV	34	55051	0.06
IFV-A	HMPV	86	166735	0.05
IFV-B	RSV-B	76	168303	0.05
IFV-B	HBoV	76	154910	0.05
IFV-B	K. pneumoniae	14	30742	0.05
IFV-B	S. aureus	14	30724	0.05
RSV-A	HMPV	76	166447	0.05
RSV-B	IFV-B	76	168303	0.05
RSV-B	M. pneumoniae	28	55535	0.05
HPIV-1	HCoV	76	168102	0.05
HCoV	HPIV-1	76	168102	0.05
HCoV	C. pneumoniae	25	52200	0.05
HBoV	IFV-B	76	154910	0.05
HMPV	IFV-A	86	166735	0.05
HMPV	RSV-A	76	166447	0.05
S. pneumoniae	L. pneumophila	20	37131	0.05
M. pneumoniae	RSV-B	28	55535	0.05
K. pneumoniae	IFV-B	14	30742	0.05
H. influenzae	C. pneumoniae	19	39445	0.05
S. aureus	IFV-B	14	30724	0.05
C. pneumoniae	HCoV	25	52200	0.05
C. pneumoniae	H. influenzae	19	39445	0.05
L. pneumophila	S. pneumoniae	20	37131	0.05
IFV-B	HCoV	72	166574	0.04
IFV-B	P. aeruginosa	13	30733	0.04
RSV-A	HPIV-1	73	169962	0.04
RSV-A	HPIV-2	73	169962	0.04
RSV-A	P. aeruginosa	13	30801	0.04
RSV-B	HMPV	65	166447	0.04
HPIV-1	RSV-A	73	169962	0.04
HPIV-1	HAdV	71	172298	0.04
HPIV-1	HBoV	55	156210	0.04
HPIV-1	M. pneumoniae	21	56664	0.04
HPIV-2	RSV-A	73	169962	0.04
HPIV-2	HAdV	67	172298	0.04
HPIV-2	S. pneumoniae	14	32801	0.04
HPIV-2	H. influenzae	14	31369	0.04
HPIV-4	HAdV	64	172298	0.04
HPIV-4	H. influenzae	11	31369	0.04
HAdV	HPIV-1	71	172298	0.04
HAdV	HPIV-2	67	172298	0.04
HAdV	HPIV-4	64	172298	0.04
HCoV	IFV-B	72	166574	0.04
HBoV	HPIV-1	55	156210	0.04
HBoV	C. pneumoniae	21	51824	0.04
HMPV	RSV-B	65	166447	0.04
HMPV	C. pneumoniae	19	52288	0.04
S. pneumoniae	HPIV-2	14	32801	0.04
M. pneumoniae	HPIV-1	21	56664	0.04
M. pneumoniae	S. aureus	16	39007	0.04
P. aeruginosa	IFV-B	13	30733	0.04
P. aeruginosa	RSV-A	13	30801	0.04
H. influenzae	HPIV-2	14	31369	0.04
H. influenzae	HPIV-4	11	31369	0.04
S. aureus	M. pneumoniae	16	39007	0.04
C. pneumoniae	HBoV	21	51824	0.04
C. pneumoniae	HMPV	19	52288	0.04
IFV-A	HPIV-1	53	170059	0.03
IFV-A	HPIV-2	43	170059	0.03
IFV-B	HPIV-3	52	170059	0.03
IFV-B	HMPV	53	166735	0.03
IFV-B	M. pneumoniae	16	56053	0.03
RSV-B	HPIV-1	59	169962	0.03
RSV-B	P. aeruginosa	9	30801	0.03
HPIV-1	IFV-A	53	170059	0.03
HPIV-1	RSV-B	59	169962	0.03
HPIV-1	HPIV-3	57	172624	0.03
HPIV-1	P. aeruginosa	9	30990	0.03
HPIV-2	IFV-A	43	170059	0.03
HPIV-2	HBoV	42	156210	0.03
HPIV-2	HMPV	43	168178	0.03
HPIV-2	K. pneumoniae	9	30999	0.03
HPIV-3	IFV-B	52	170059	0.03
HPIV-3	HPIV-1	57	172624	0.03
HPIV-4	HBoV	40	156210	0.03
HPIV-4	K. pneumoniae	9	30999	0.03
HAdV	S. aureus	10	31191	0.03
HAdV	L. pneumophila	7	24199	0.03
HBoV	HPIV-2	42	156210	0.03
HBoV	HPIV-4	40	156210	0.03
HMPV	IFV-B	53	166735	0.03
HMPV	HPIV-2	43	168178	0.03
HMPV	P. aeruginosa	9	29377	0.03
M. pneumoniae	IFV-B	16	56053	0.03
K. pneumoniae	HPIV-2	9	30999	0.03
K. pneumoniae	HPIV-4	9	30999	0.03
K. pneumoniae	L. pneumophila	12	35296	0.03
P. aeruginosa	RSV-B	9	30801	0.03
P. aeruginosa	HPIV-1	9	30990	0.03
P. aeruginosa	HMPV	9	29377	0.03
P. aeruginosa	GAS	13	48953	0.03
P. aeruginosa	L. pneumophila	11	35271	0.03
S. aureus	HAdV	10	31191	0.03
S. aureus	C. pneumoniae	10	39008	0.03
S. aureus	GAS	15	48988	0.03
S. aureus	L. pneumophila	9	35278	0.03
C. pneumoniae	S. aureus	10	39008	0.03
GAS	P. aeruginosa	13	48953	0.03
GAS	S. aureus	15	48988	0.03
L. pneumophila	HAdV	7	24199	0.03
L. pneumophila	K. pneumoniae	12	35296	0.03
L. pneumophila	P. aeruginosa	11	35271	0.03
L. pneumophila	S. aureus	9	35278	0.03
IFV-A	HPIV-4	39	170059	0.02
IFV-A	C. pneumoniae	11	54008	0.02
IFV-B	HPIV-4	41	170059	0.02
RSV-A	HPIV-4	40	169962	0.02
HPIV-1	HPIV-2	32	172624	0.02
HPIV-1	HMPV	37	168178	0.02
HPIV-1	K. pneumoniae	7	30999	0.02
HPIV-1	S. aureus	7	30977	0.02
HPIV-2	HPIV-1	32	172624	0.02
HPIV-2	HPIV-3	43	172624	0.02
HPIV-2	M. pneumoniae	14	56664	0.02
HPIV-3	HPIV-2	43	172624	0.02
HPIV-4	IFV-A	39	170059	0.02
HPIV-4	IFV-B	41	170059	0.02
HPIV-4	RSV-A	40	169962	0.02
HPIV-4	M. pneumoniae	12	56664	0.02
HPIV-4	S. aureus	7	30977	0.02
HCoV	S. aureus	6	29287	0.02
HMPV	HPIV-1	37	168178	0.02
HMPV	S. aureus	7	29364	0.02
S. pneumoniae	GAS	11	49082	0.02
M. pneumoniae	HPIV-2	14	56664	0.02
M. pneumoniae	HPIV-4	12	56664	0.02
M. pneumoniae	GAS	7	39066	0.02
K. pneumoniae	HPIV-1	7	30999	0.02
K. pneumoniae	C. pneumoniae	9	39027	0.02
K. pneumoniae	GAS	10	48996	0.02
P. aeruginosa	C. pneumoniae	7	39000	0.02
H. influenzae	L. pneumophila	8	35712	0.02
S. aureus	HPIV-1	7	30977	0.02
S. aureus	HPIV-4	7	30977	0.02
S. aureus	HCoV	6	29287	0.02
S. aureus	HMPV	7	29364	0.02
C. pneumoniae	IFV-A	11	54008	0.02
C. pneumoniae	K. pneumoniae	9	39027	0.02
C. pneumoniae	P. aeruginosa	7	39000	0.02
C. pneumoniae	GAS	7	39070	0.02
C. pneumoniae	L. pneumophila	6	36003	0.02
GAS	S. pneumoniae	11	49082	0.02
GAS	M. pneumoniae	7	39066	0.02
GAS	K. pneumoniae	10	48996	0.02
GAS	C. pneumoniae	7	39070	0.02
GAS	L. pneumophila	6	35339	0.02
L. pneumophila	H. influenzae	8	35712	0.02
L. pneumophila	C. pneumoniae	6	36003	0.02
L. pneumophila	GAS	6	35339	0.02
IFV-A	GAS	2	30677	0.01
IFV-B	HPIV-1	25	170059	0.01
IFV-B	HPIV-2	18	170059	0.01
IFV-B	C. pneumoniae	4	54008	0.01
IFV-B	GAS	3	30677	0.01
IFV-C	HPIV-2	18	170059	0.01
IFV-C	HPIV-3	10	170059	0.01
IFV-C	HRV	16	110136	0.01
IFV-C	S. pneumoniae	2	32506	0.01
IFV-C	K. pneumoniae	2	30742	0.01
IFV-C	H. influenzae	2	31102	0.01
RSV-A	C. pneumoniae	7	53465	0.01
RSV-B	HPIV-2	20	169962	0.01
RSV-B	HPIV-4	24	169962	0.01
RSV-B	C. pneumoniae	3	53465	0.01
HPIV-1	IFV-B	25	170059	0.01
HPIV-1	HPIV-4	9	172624	0.01
HPIV-2	IFV-B	18	170059	0.01
HPIV-2	IFV-C	18	170059	0.01
HPIV-2	RSV-B	20	169962	0.01
HPIV-2	HPIV-4	13	172624	0.01
HPIV-2	P. aeruginosa	2	30990	0.01
HPIV-2	S. aureus	3	30977	0.01
HPIV-2	C. pneumoniae	4	54594	0.01
HPIV-3	IFV-C	10	170059	0.01
HPIV-3	HPIV-4	18	172624	0.01
HPIV-3	C. pneumoniae	7	54594	0.01
HPIV-4	RSV-B	24	169962	0.01
HPIV-4	HPIV-1	9	172624	0.01
HPIV-4	HPIV-2	13	172624	0.01
HPIV-4	HPIV-3	18	172624	0.01
HPIV-4	HCoV	16	168102	0.01
HPIV-4	HMPV	13	168178	0.01
HPIV-4	P. aeruginosa	2	30990	0.01
HRV	IFV-C	16	110136	0.01
HCoV	HPIV-4	16	168102	0.01
HBoV	GAS	2	28974	0.01
HMPV	HPIV-4	13	168178	0.01
HMPV	GAS	3	29327	0.01
S. pneumoniae	IFV-C	2	32506	0.01
K. pneumoniae	IFV-C	2	30742	0.01
P. aeruginosa	HPIV-2	2	30990	0.01
P. aeruginosa	HPIV-4	2	30990	0.01
H. influenzae	IFV-C	2	31102	0.01
H. influenzae	GAS	7	49049	0.01
S. aureus	HPIV-2	3	30977	0.01
C. pneumoniae	IFV-B	4	54008	0.01
C. pneumoniae	RSV-A	7	53465	0.01
C. pneumoniae	RSV-B	3	53465	0.01
C. pneumoniae	HPIV-2	4	54594	0.01
C. pneumoniae	HPIV-3	7	54594	0.01
GAS	IFV-A	2	30677	0.01
GAS	IFV-B	3	30677	0.01
GAS	HBoV	2	28974	0.01
GAS	HMPV	3	29327	0.01
GAS	H. influenzae	7	49049	0.01
IFV-A	IFV-C	5	179872	0
IFV-A	L. pneumophila	0	23832	0
IFV-B	IFV-C	4	179872	0
IFV-B	L. pneumophila	0	23832	0
IFV-C	IFV-A	5	179872	0
IFV-C	IFV-B	4	179872	0
IFV-C	RSV-A	4	168303	0
IFV-C	RSV-B	3	168303	0
IFV-C	HPIV-1	0	170059	0
IFV-C	HPIV-4	3	170059	0
IFV-C	HAdV	1	171217	0
IFV-C	HCoV	3	166574	0
IFV-C	HBoV	0	154910	0
IFV-C	HMPV	4	166735	0
IFV-C	M. pneumoniae	1	56053	0
IFV-C	P. aeruginosa	0	30733	0
IFV-C	S. aureus	0	30724	0
IFV-C	C. pneumoniae	0	54008	0
IFV-C	GAS	0	30677	0
IFV-C	L. pneumophila	0	23832	0
RSV-A	IFV-C	4	168303	0
RSV-A	GAS	1	30753	0
RSV-A	L. pneumophila	1	23930	0
RSV-B	IFV-C	3	168303	0
RSV-B	GAS	0	30753	0
RSV-B	L. pneumophila	1	23930	0
HPIV-1	IFV-C	0	170059	0
HPIV-1	C. pneumoniae	0	54594	0
HPIV-1	GAS	0	30942	0
HPIV-1	L. pneumophila	0	24037	0
HPIV-2	GAS	0	30942	0
HPIV-2	L. pneumophila	0	24037	0
HPIV-3	GAS	1	30942	0
HPIV-3	L. pneumophila	0	24037	0
HPIV-4	IFV-C	3	170059	0
HPIV-4	C. pneumoniae	0	54594	0
HPIV-4	GAS	0	30942	0
HPIV-4	L. pneumophila	0	24037	0
HRV	GAS	0	22883	0
HRV	L. pneumophila	0	18945	0
HAdV	IFV-C	1	171217	0
HAdV	GAS	0	31155	0
HCoV	IFV-C	3	166574	0
HCoV	GAS	1	29250	0
HCoV	L. pneumophila	0	22165	0
HBoV	IFV-C	0	154910	0
HBoV	L. pneumophila	1	22223	0
HMPV	IFV-C	4	166735	0
HMPV	L. pneumophila	1	22245	0
M. pneumoniae	IFV-C	1	56053	0
P. aeruginosa	IFV-C	0	30733	0
S. aureus	IFV-C	0	30724	0
C. pneumoniae	IFV-C	0	54008	0
C. pneumoniae	HPIV-1	0	54594	0
C. pneumoniae	HPIV-4	0	54594	0
GAS	IFV-C	0	30677	0
GAS	RSV-A	1	30753	0
GAS	RSV-B	0	30753	0
GAS	HPIV-1	0	30942	0
GAS	HPIV-2	0	30942	0
GAS	HPIV-3	1	30942	0
GAS	HPIV-4	0	30942	0
GAS	HRV	0	22883	0
GAS	HAdV	0	31155	0
GAS	HCoV	1	29250	0
L. pneumophila	IFV-A	0	23832	0
L. pneumophila	IFV-B	0	23832	0
L. pneumophila	IFV-C	0	23832	0
L. pneumophila	RSV-A	1	23930	0
L. pneumophila	RSV-B	1	23930	0
L. pneumophila	HPIV-1	0	24037	0
L. pneumophila	HPIV-2	0	24037	0
L. pneumophila	HPIV-3	0	24037	0
L. pneumophila	HPIV-4	0	24037	0
L. pneumophila	HRV	0	18945	0
L. pneumophila	HCoV	0	22165	0
L. pneumophila	HBoV	1	22223	0
L. pneumophila	HMPV	1	22245	0
