# Supplementary material for: Etiological and epidemiological features of acute respiratory infections in China
Source: Nat Commun. 2021 Aug 18;12:5026. doi: 10.1038/s41467-021-25120-6 (PMC8373954; doi:10.1038/s41467-021-25120-6)
Supplement: Supplementary file 4 — Source Data [file 41467_2021_25120_MOESM4_ESM.zip › Supplementary data/Figure 4/HAdV.csv]

	AGE2	ADENO_RESULT.x	ADENO_RESULT.y	se
1	0	0.0371802160318363	17590	0.00142657805001462
2	1	0.0696588139723802	24620	0.00162242689624065
3	2	0.0708602452494618	10683	0.00248253415675024
4	3	0.0677276091783864	10808	0.00241702763497013
5	4	0.071011673151751	8224	0.00283222955452172
6	5	0.0624321389793702	5526	0.00325461800591533
7	6	0.0576718450734199	4699	0.00340079367322417
8	7	0.0497688332880065	3677	0.00358629945646606
9	8	0.0465744178197773	2963	0.00387125065689461
10	9	0.0490998363338789	2444	0.00437075922153264
11	10	0.0425747592498733	1973	0.00454532554951611
12	11	0.0376454483230664	1461	0.00497964842003399
13	12	0.0330857528696826	1481	0.00464768794768982
14	13	0.0288836846213895	1281	0.00467936968940792
15	14	0.0366614664586583	1282	0.00524868331574253
16	15	0.0332805071315372	1262	0.00504911808971023
17	16	0.0285459411239964	1121	0.00497371058060727
18	17	0.0408163265306122	1470	0.00516070672394626
19	18	0.0606060606060606	1782	0.00565233710211796
20	19	0.045662100456621	1752	0.00498725962665116
21	20	0.0368663594470046	1953	0.00426390265382968
22	21	0.024975024975025	2002	0.00348761710601705
23	22	0.031721268850754	1923	0.0039965553260114
24	23	0.0309794988610478	2195	0.00369816611027819
25	24	0.0213160333642261	2158	0.00310920038099739
26	25	0.0265446224256293	2185	0.00343890817686793
27	26	0.027242837012682	2129	0.00352809730170618
28	27	0.0229079008882655	2139	0.00323485639810956
29	28	0.0192578675434476	2129	0.0029784731084623
30	29	0.0191678354371202	2139	0.00296468457262082
31	30	0.0249400479616307	2085	0.00341516170651987
32	31	0.0181441161223432	1929	0.00303896478824277
33	32	0.023463687150838	1790	0.00357779796639474
34	33	0.0234771573604061	1576	0.00381404534651259
35	34	0.02945301542777	1426	0.00447727120469374
36	35	0.0275761973875181	1378	0.00441133836682478
37	36	0.0340393343419062	1322	0.00498717402291576
38	37	0.0229396771452846	1177	0.00436381276136754
39	38	0.0154405086285195	1101	0.00371584956440612
40	39	0.0220440881763527	998	0.0046477251479544
41	40	0.0178236397748593	1066	0.00405241891954303
42	41	0.00955414012738853	942	0.00316946326401947
43	42	0.0195402298850575	870	0.00469267089365992
44	43	0.018359853121175	817	0.00469677470971946
45	44	0.0240963855421687	830	0.00532280270248716
46	45	0.0121145374449339	908	0.00363047784919125
47	46	0.0136208853575482	881	0.00390514036506458
48	47	0.0236127508854782	847	0.00521726188563994
49	48	0.0174102285092492	919	0.00431450125254598
50	49	0.0123203285420945	974	0.00353459552863355
51	50	0.0104961832061069	1048	0.00314806576750501
52	51	0.0204741379310345	928	0.00464875627682855
53	52	0.0148662041625372	1009	0.00380979907806149
54	53	0.0119284294234592	1006	0.00342284193521524
55	54	0.0163934426229508	1037	0.0039432690673147
56	55	0.0169794459338695	1119	0.00386214000577036
57	56	0.00779220779220779	1155	0.00258726305604054
58	57	0.0191470844212359	1149	0.00404290238395185
59	58	0.00904159132007233	1106	0.00284624700493229
60	59	0.020389249304912	1079	0.00430245827286067
61	60	0.0164338537387017	1217	0.00364440140746486
62	61	0.00825688073394495	1090	0.00274090734566386
63	62	0.0137236962488564	1093	0.00351904456723292
64	63	0.0100090991810737	1099	0.0030027159551077
65	64	0.0139982502187227	1143	0.00347498235542978
66	65	0.0132575757575758	1056	0.00351967043408766
67	66	0.0134158926728586	969	0.00369585527716818
68	67	0.0105374077976818	949	0.00331461794682133
69	68	0.0125570776255708	876	0.0037622550781304
70	69	0.00881057268722467	908	0.00310125498544449
71	70	0.00922131147540984	976	0.00305956557140734
72	71	0.0108958837772397	826	0.00361212035111447
73	72	0.0171821305841924	873	0.00439812843836374
74	73	0.0106007067137809	849	0.00351478984035297
75	74	0.0238095238095238	840	0.00526020893862224
76	75	0.0135593220338983	885	0.00388761132707118
77	76	0.0209545983701979	859	0.00488702436983052
78	77	0.0140664961636829	782	0.00421127305921056
79	78	0.0114285714285714	875	0.00359332065821709
80	79	0.0130331753554502	844	0.00390395832900433
81	80	0.0123609394313968	809	0.0038846384746622
82	81	0.0129366106080207	773	0.00406436804423042
83	82	0.00829875518672199	723	0.00337386543586935
84	83	0.0109546165884194	639	0.00411771488124469
85	84	0.0150375939849624	532	0.00527646654098116
86	85	0.0154142581888247	519	0.00540759810013179
87	86	0.00681818181818182	440	0.00392303633996911
88	87	0.0118343195266272	338	0.00588204277802462
89	88	0.0034965034965035	286	0.00349038537546204
90	89	0.00833333333333333	240	0.00586795282618822
91	90	0.0145137880986938	689	0.00455623435369664
