# Supplementary material for: Etiological and epidemiological features of acute respiratory infections in China
Source: Nat Commun. 2021 Aug 18;12:5026. doi: 10.1038/s41467-021-25120-6 (PMC8373954; doi:10.1038/s41467-021-25120-6)
Supplement: Supplementary file 4 — Source Data [file 41467_2021_25120_MOESM4_ESM.zip › Supplementary data/Figure 4/HBoV.csv]

	AGE2	BOCA_RESULT.x	BOCA_RESULT.y	se
1	0	0.037670575	15609	0.001523967
2	1	0.053370402	21941	0.001517442
3	2	0.034765256	9521	0.001877361
4	3	0.023000308	9739	0.001518997
5	4	0.013974738	7442	0.001360727
6	5	0.013192085	5003	0.001613087
7	6	0.011225444	4276	0.001611134
8	7	0.014643075	3278	0.002098014
9	8	0.009160305	2620	0.001861256
10	9	0.012206573	2130	0.00237925
11	10	0.009041591	1659	0.002323951
12	11	0.008012821	1248	0.002523704
13	12	0.008216927	1217	0.002587723
14	13	0.007729469	1035	0.002722198
15	14	0.005005005	999	0.002232698
16	15	0.008919722	1009	0.002959951
17	16	0.002183406	916	0.001542215
18	17	0.006589786	1214	0.002322152
19	18	0.002779708	1439	0.001387921
20	19	0.01	1400	0.002659216
21	20	0.003851091	1558	0.001569171
22	21	0.00182704	1642	0.001053878
23	22	0.006127451	1632	0.001931725
24	23	0.007878151	1904	0.002026101
25	24	0.009926855	1914	0.002266045
26	25	0.004672897	1926	0.001553989
27	26	0.006842105	1900	0.001891155
28	27	0.008452192	1893	0.002104099
29	28	0.005260389	1901	0.0016591
30	29	0.002042901	1958	0.001020407
31	30	0.0048	1875	0.001596155
32	31	0.004548039	1759	0.001604314
33	32	0.007317073	1640	0.002104515
34	33	0.006901311	1449	0.002174843
35	34	0.002309469	1299	0.001331832
36	35	0.005520505	1268	0.002080787
37	36	0.005799503	1207	0.002185641
38	37	0.005550416	1081	0.002259651
39	38	0.001972387	1014	0.001393312
40	39	0.002214839	903	0.001564393
41	40	0.004278075	935	0.002134457
42	41	0.008073818	867	0.003039272
43	42	0.00127551	784	0.001274696
44	43	0.004070556	737	0.002345349
45	44	0.006518905	767	0.002905825
46	45	0.006142506	814	0.002738562
47	46	0.001246883	802	0.001246105
48	47	0.002590674	772	0.001829508
49	48	0.003546099	846	0.002043708
50	49	0.001076426	929	0.001075847
51	50	0.003042596	986	0.001753969
52	51	0.001142857	875	0.001142204
53	52	0.003222342	931	0.00185742
54	53	0.006376196	941	0.002594759
55	54	0.00310559	966	0.001790227
56	55	0.000952381	1050	0.000951927
57	56	0.001855288	1078	0.001310669
58	57	0.004612546	1084	0.00205803
59	58	0.00379867	1053	0.001895724
60	59	0.006730769	1040	0.002535416
61	60	0.006060606	1155	0.002283742
62	61	0.002840909	1056	0.001637868
63	62	0.004716981	1060	0.002104517
64	63	0.002819549	1064	0.001625571
65	64	0.000903342	1107	0.000902934
66	65	0.00195122	1025	0.001378374
67	66	0.009656652	932	0.003203305
68	67	0.003293085	911	0.00189813
69	68	0.002352941	850	0.001661822
70	69	0.002277904	878	0.001608886
71	70	0.002145923	932	0.001515768
72	71	0.00373599	803	0.002152942
73	72	0.003567182	841	0.002055837
74	73	0.001243781	804	0.001243007
75	74	0.002469136	810	0.001743786
76	75	0.001169591	855	0.001168906
77	76	0.001199041	834	0.001198322
78	77	0.013245033	755	0.004160617
79	78	0.00234192	854	0.001654048
80	79	0.008464329	827	0.003185647
81	80	0.003816794	786	0.002199418
82	81	0.006570302	761	0.00292866
83	82	0.00281294	711	0.001986249
84	83	0.008077544	619	0.003597768
85	84	0.001912046	523	0.001910217
86	85	0.001972387	507	0.00197044
87	86	0.006993007	429	0.004023273
89	88	0.007067138	283	0.004979532
90	89	0.004310345	232	0.004301045
91	90	0.004451039	674	0.002564083
