# Supplementary material for: Etiological and epidemiological features of acute respiratory infections in China
Source: Nat Commun. 2021 Aug 18;12:5026. doi: 10.1038/s41467-021-25120-6 (PMC8373954; doi:10.1038/s41467-021-25120-6)
Supplement: Supplementary file 4 — Source Data [file 41467_2021_25120_MOESM4_ESM.zip › Supplementary data/Figure 4/HCoV.csv]

	AGE2	CORONA_RESULT.x	CORONA_RESULT.y	se
1	0	0.0284909204758923	15970	0.00131651015700919
2	1	0.0272914747049274	22791	0.0010792527709113
3	2	0.024568061520024	10013	0.00154704099839381
4	3	0.0254795582251502	10322	0.00155099178031237
5	4	0.0203415369161226	7964	0.00158184382398428
6	5	0.0184943022604147	5353	0.00184147898248954
7	6	0.0173207629905722	4561	0.00193178755261329
8	7	0.0187622514701764	3571	0.00227056884659581
9	8	0.0201809324982603	2874	0.00262301138922482
10	9	0.0185732376530182	2369	0.00277389632873922
11	10	0.0134924753502854	1927	0.00262818032901673
12	11	0.0182584269662921	1424	0.00354793190383464
13	12	0.0159059474412171	1446	0.00329013659421388
14	13	0.0166666666666667	1260	0.00360652945000056
15	14	0.0134069400630915	1268	0.00322978962568949
16	15	0.0136217948717949	1248	0.00328119173651149
17	16	0.0125786163522013	1113	0.00334056646891098
18	17	0.0105115627189909	1427	0.00269977156086693
19	18	0.00907441016333938	1653	0.00233234771900577
20	19	0.0105067985166873	1618	0.00253485050034431
21	20	0.0115068493150685	1825	0.00249651172901325
22	21	0.00940438871473354	1914	0.00220618800440522
23	22	0.010111761575306	1879	0.00230803878431083
24	23	0.0116063138347261	2154	0.00230775280022636
25	24	0.0136150234741784	2130	0.00251097633686739
26	25	0.0120986505351326	2149	0.00235834342470936
27	26	0.00998573466476462	2103	0.00216815886667052
28	27	0.010406811731315	2114	0.00220716451885541
29	28	0.0104961832061069	2096	0.00222601865182403
30	29	0.00662878787878788	2112	0.00176573647744699
31	30	0.011611030478955	2067	0.00235629189409236
32	31	0.0099685204616999	1906	0.00227550820650054
33	32	0.0180790960451977	1770	0.00316694102273174
34	33	0.014771997430957	1557	0.00305733958201471
35	34	0.0114531138153185	1397	0.00284683450763343
36	35	0.0124269005847953	1368	0.00299518042767635
37	36	0.0130168453292496	1306	0.00313643400613291
38	37	0.0187713310580205	1172	0.00396432127407765
39	38	0.00915750915750916	1092	0.00288256874142294
40	39	0.0162271805273834	986	0.00402374533372384
41	40	0.0141911069063387	1057	0.0036380361320264
42	41	0.0191285866099894	941	0.00446532082836224
43	42	0.0127314814814815	864	0.0038141717434919
44	43	0.025830258302583	813	0.00556335047078364
45	44	0.0242718446601942	824	0.00536107897153737
46	45	0.0166112956810631	903	0.00425324585020697
47	46	0.0148401826484018	876	0.00408527141044396
48	47	0.0154394299287411	842	0.00424894201337654
49	48	0.0142231947483589	914	0.00391665012823893
50	49	0.0113519091847265	969	0.00340324669585478
51	50	0.0191938579654511	1042	0.00425048871321906
52	51	0.0196506550218341	916	0.00458597001056747
53	52	0.0120240480961924	998	0.00345011259488841
54	53	0.0190380761523046	998	0.0043258587490297
55	54	0.0164888457807953	1031	0.00396602493417271
56	55	0.0162016201620162	1111	0.00378769713209546
57	56	0.0174672489082969	1145	0.0038715335670232
58	57	0.0149779735682819	1135	0.00360538435767691
59	58	0.0309090909090909	1100	0.00521829988060065
60	59	0.0195712954333644	1073	0.00422880767814923
61	60	0.0157676348547718	1205	0.00358871173337685
62	61	0.0295748613678373	1082	0.00515025517941016
63	62	0.0147329650092081	1086	0.0036560080413709
64	63	0.0247252747252747	1092	0.00469918700737173
65	64	0.0167400881057269	1135	0.00380815928524488
66	65	0.0277511961722488	1045	0.00508125999550051
67	66	0.0363825363825364	962	0.00603686245876615
68	67	0.0255591054313099	939	0.00515012511204472
69	68	0.0298165137614679	872	0.00575966372503082
70	69	0.0166852057842047	899	0.00427200964399424
71	70	0.0269709543568465	964	0.00521762115494429
72	71	0.0207570207570208	819	0.004981794309044
73	72	0.0243337195828505	863	0.00524504839317174
74	73	0.0156438026474128	831	0.00430473867657212
75	74	0.0203836930455636	834	0.00489312615586433
76	75	0.0205245153933865	877	0.00478777182213326
77	76	0.0235017626321974	851	0.00519303404263932
78	77	0.0272727272727273	770	0.00586968058378218
79	78	0.0277136258660508	866	0.00557808115618597
80	79	0.0120048019207683	833	0.00377339626724912
81	80	0.0174346201743462	803	0.00461880047202752
82	81	0.0183968462549277	761	0.00487132756013807
83	82	0.0252100840336134	714	0.00586669559651539
84	83	0.0238095238095238	630	0.00607396609341446
85	84	0.0229007633587786	524	0.00653474541990615
86	85	0.0311284046692607	514	0.00766002142259191
87	86	0.0369515011547344	433	0.00906559209791549
88	87	0.0238805970149254	335	0.00834164415253794
89	88	0.0177304964539007	282	0.00785870930097947
90	89	0.0294117647058824	238	0.0109519026401901
91	90	0.0380116959064327	684	0.00731165124836409
