# Supplementary material for: Etiological and epidemiological features of acute respiratory infections in China
Source: Nat Commun. 2021 Aug 18;12:5026. doi: 10.1038/s41467-021-25120-6 (PMC8373954; doi:10.1038/s41467-021-25120-6)
Supplement: Supplementary file 4 — Source Data [file 41467_2021_25120_MOESM4_ESM.zip › Supplementary data/Figure 4/HMPV.csv]

	AGE2	HMPV_RESULT.x	HMPV_RESULT.y	se
1	0	0.0243596969127685	15969	0.00121994976021113
2	1	0.0256286479132839	22787	0.00104684293048015
3	2	0.0252595846645367	10016	0.00156787137599629
4	3	0.0289784842023648	10318	0.00165140842975635
5	4	0.024004021616187	7957	0.00171589749268674
6	5	0.0126984126984127	5355	0.00153010029472714
7	6	0.0138188199166484	4559	0.00172893647933791
8	7	0.0120650953984287	3564	0.00182877677340357
9	8	0.0125348189415042	2872	0.002076001726154
10	9	0.00929839391377853	2366	0.0019731860373405
11	10	0.00935550935550936	1924	0.00219477547762811
12	11	0.00843881856540084	1422	0.00242577650169201
13	12	0.00346020761245675	1445	0.00154477231516469
14	13	0.0079428117553614	1259	0.00250174260105279
15	14	0.00552486187845304	1267	0.00208242500623953
16	15	0.00401284109149278	1246	0.0017909927566766
17	16	0.00358744394618834	1115	0.00179050164379474
18	17	0.00420168067226891	1428	0.00171172152597642
19	18	0.00302663438256659	1652	0.00135150213865889
20	19	0.00247066090179123	1619	0.00123380346582384
21	20	0.00492880613362541	1826	0.00163888152155308
22	21	0.00521104742053153	1919	0.00164357869136274
23	22	0.00585417775412453	1879	0.00175992681474726
24	23	0.00555812876331635	2159	0.00160002836472755
25	24	0.00421545667447307	2135	0.00140218741785837
26	25	0.00464684014869888	2152	0.00146604173115774
27	26	0.00948316737790422	2109	0.00211042220751488
28	27	0.00567375886524823	2115	0.00163322004609109
29	28	0.00571156592099	2101	0.00164407174038707
30	29	0.00850661625708885	2116	0.0019964824616629
31	30	0.00386660222329628	2069	0.00136440484647559
32	31	0.00890052356020942	1910	0.00214906581927661
33	32	0.00507900677200903	1772	0.00168869739931229
34	33	0.00959079283887468	1564	0.00246442845887196
35	34	0.00857142857142857	1400	0.00246373108221678
36	35	0.0102189781021898	1370	0.00271714623114283
37	36	0.0114591291061879	1309	0.0029417333080781
38	37	0.0127986348122867	1172	0.00328337805726335
39	38	0.00822669104204753	1094	0.0027309273117785
40	39	0.00405268490374873	987	0.00202223221954518
41	40	0.0028328611898017	1059	0.00163323487994529
42	41	0.0063626723223754	943	0.00258927323157591
43	42	0.00809248554913295	865	0.00304627076604837
44	43	0.0110565110565111	814	0.0036650726484127
45	44	0.00484261501210654	826	0.00241543766104028
46	45	0.00774336283185841	904	0.00291536271895782
47	46	0.00909090909090909	880	0.00319947873290072
48	47	0.0106761565836299	843	0.0035396711658451
49	48	0.00655021834061135	916	0.00266534303082081
50	49	0.00412371134020619	970	0.00205760002950811
51	50	0.00574712643678161	1044	0.00233950271726315
52	51	0.014145810663765	919	0.00389549371427336
53	52	0.0149700598802395	1002	0.00383621221247512
54	53	0.0120361083249749	997	0.00345355201000678
55	54	0.0135265700483092	1035	0.00359059452386631
56	55	0.0116801437556155	1113	0.00322051459916508
57	56	0.0130434782608696	1150	0.00334577552402348
58	57	0.0113835376532399	1142	0.00313920365426604
59	58	0.016304347826087	1104	0.00381151431402139
60	59	0.0139794967381174	1073	0.00358417231097618
61	60	0.00991735537190083	1210	0.00284866235599327
62	61	0.0110192837465565	1089	0.00316341853602077
63	62	0.0146788990825688	1090	0.00364269143922036
64	63	0.0109789569990851	1093	0.00315190578319622
65	64	0.0123131046613896	1137	0.00327049281182191
66	65	0.00953288846520496	1049	0.00300016086361135
67	66	0.00934579439252336	963	0.00310067331308738
68	67	0.0159404888416578	941	0.00408288067664359
69	68	0.0091533180778032	874	0.00322134167046281
70	69	0.00886917960088692	902	0.00312179187949918
71	70	0.00927835051546392	970	0.00307840210377928
72	71	0.010989010989011	819	0.00364282167105382
73	72	0.0115340253748558	867	0.0036262835906669
74	73	0.00599520383693046	834	0.0026730876011837
75	74	0.0155688622754491	835	0.00428428024865072
76	75	0.00796359499431172	879	0.00299794699359842
77	76	0.00936768149882904	854	0.00329642628901093
78	77	0.0116429495472186	773	0.00385832398864723
79	78	0.0068886337543054	871	0.00280256985547883
80	79	0.013126491646778	838	0.0039317244153263
81	80	0.011166253101737	806	0.00370124516192069
82	81	0.01171875	768	0.00388329436537765
83	82	0.00417827298050139	718	0.00240728207429858
84	83	0.0157232704402516	636	0.0049328907045155
85	84	0.0151228733459357	529	0.00530616006955502
86	85	0.0194552529182879	514	0.00609215002526189
87	86	0.0091533180778032	437	0.00455566507940611
88	87	0.0148367952522255	337	0.00658580993193336
89	88	0.00352112676056338	284	0.00351492212708973
90	89	0.0126050420168067	238	0.00723151219484604
91	90	0.0190058479532164	684	0.0052209409786855
