# Supplementary material for: Etiological and epidemiological features of acute respiratory infections in China
Source: Nat Commun. 2021 Aug 18;12:5026. doi: 10.1038/s41467-021-25120-6 (PMC8373954; doi:10.1038/s41467-021-25120-6)
Supplement: Supplementary file 4 — Source Data [file 41467_2021_25120_MOESM4_ESM.zip › Supplementary data/Figure 4/HPIV.csv]

	AGE2	PARA_RESULT.x	PARA_RESULT.y	se
1	0	0.0992944121998407	17574	0.0022558931322553
2	1	0.0916558230318803	24592	0.00183995975512095
3	2	0.0770817704426107	10664	0.00258283929157053
4	3	0.0692243536280234	10791	0.00244354934799146
5	4	0.0575635876840696	8217	0.00256946858383899
6	5	0.0442349528643945	5516	0.00276851083612189
7	6	0.0400596633283614	4693	0.00286253292708704
8	7	0.0405773420479303	3672	0.00325608285119385
9	8	0.0382661699966136	2953	0.00353023178866218
10	9	0.0344686089454247	2437	0.00369544984903079
11	10	0.0283975659229209	1972	0.00374051499397737
12	11	0.0321477428180575	1462	0.00461324043506713
13	12	0.0262803234501348	1484	0.00415255483090185
14	13	0.0273224043715847	1281	0.00455480038534124
15	14	0.0187646598905395	1279	0.00379421264470281
16	15	0.01743264659271	1262	0.00368411476544626
17	16	0.0223413762287757	1119	0.004418079592937
18	17	0.020891364902507	1436	0.00377417147422641
19	18	0.0168980084490042	1657	0.00316632722545367
20	19	0.0215252152521525	1626	0.00359905348023167
21	20	0.0152671755725191	1834	0.00286311565527549
22	21	0.0197607904316173	1923	0.00317379264395456
23	22	0.0169671261930011	1886	0.00297383810168132
24	23	0.0217290799815072	2163	0.00313488765399553
25	24	0.0209986000933271	2143	0.00309724629606704
26	25	0.0189376443418014	2165	0.00292942466260012
27	26	0.0146364494806421	2118	0.00260947498393927
28	27	0.0192578675434476	2129	0.0029784731084623
29	28	0.0183443085606773	2126	0.00291037289979396
30	29	0.0149953139643861	2134	0.00263087202140578
31	30	0.0144161460836136	2081	0.00261297549728349
32	31	0.020703933747412	1932	0.0032395141300121
33	32	0.0173669467787115	1785	0.00309199163814561
34	33	0.0158629441624365	1576	0.00314732494230768
35	34	0.0219081272084806	1415	0.0038914748873762
36	35	0.0123188405797101	1380	0.00296929781706654
37	36	0.0121304018195603	1319	0.00301415100332646
38	37	0.0255102040816327	1176	0.00459771401063546
39	38	0.0181488203266788	1102	0.00402120520884038
40	39	0.0140845070422535	994	0.00373764008756532
41	40	0.019755409219191	1063	0.00426818868411984
42	41	0.024364406779661	944	0.00501805875064576
43	42	0.0206659012629162	871	0.00482040508179468
44	43	0.0293040293040293	819	0.00589336490496096
45	44	0.0264105642256903	833	0.00555589801820377
46	45	0.0418502202643172	908	0.0066454233305675
47	46	0.0193181818181818	880	0.00463987040245903
48	47	0.0236127508854782	847	0.00521726188563994
49	48	0.0316248636859324	917	0.00577898381738439
50	49	0.0328879753340185	973	0.0057174258443966
51	50	0.0219256434699714	1049	0.00452141495147181
52	51	0.0334773218142549	926	0.00591120314417147
53	52	0.0317145688800793	1009	0.00551677817462132
54	53	0.0268123138033764	1007	0.00509038598005144
55	54	0.0211538461538462	1040	0.00446205809563186
56	55	0.0258236865538736	1123	0.00473301657705181
57	56	0.0224719101123595	1157	0.00435730477464022
58	57	0.0251736111111111	1152	0.00461540863714071
59	58	0.0279279279279279	1110	0.00494546464077295
60	59	0.0268767377201112	1079	0.00492335873675896
61	60	0.0305280528052805	1212	0.00494158039794677
62	61	0.0211202938475666	1089	0.00435713183511958
63	62	0.028310502283105	1095	0.00501222412042892
64	63	0.0245454545454545	1100	0.00466544114708562
65	64	0.0262927256792287	1141	0.00473684517794038
66	65	0.018957345971564	1055	0.00419861915974825
67	66	0.0320247933884297	968	0.00565897279877277
68	67	0.0348468848996832	947	0.00595943516529966
69	68	0.021689497716895	876	0.00492165369775684
70	69	0.0319031903190319	909	0.00582900610519211
71	70	0.0317948717948718	975	0.00561901149463502
72	71	0.026602176541717	827	0.00559565610856501
73	72	0.033256880733945	872	0.00607208802654049
74	73	0.0378698224852071	845	0.00656651889892026
75	74	0.0285374554102259	841	0.0057414641237326
76	75	0.0271493212669683	884	0.00546608585687199
77	76	0.0337601862630966	859	0.00616237750319967
78	77	0.0344827586206897	783	0.00652078883828937
79	78	0.0263761467889908	872	0.00542679024593217
80	79	0.0308788598574822	842	0.00596161074690439
81	80	0.0283600493218249	811	0.00582902268440857
82	81	0.0336351875808538	773	0.00648451850604041
83	82	0.0250347705146036	719	0.0058264218545433
84	83	0.0250783699059561	638	0.00619047773018569
85	84	0.0339622641509434	530	0.00786787458589711
86	85	0.0328185328185328	518	0.0078279615538871
87	86	0.0136363636363636	440	0.00552893488491978
88	87	0.0325443786982249	338	0.00965150785554849
89	88	0.0384615384615385	286	0.0113713922305593
90	89	0.0291666666666667	240	0.0108620079908179
91	90	0.0333333333333333	690	0.00683365735063072
