# Supplementary material for: Etiological and epidemiological features of acute respiratory infections in China
Source: Nat Commun. 2021 Aug 18;12:5026. doi: 10.1038/s41467-021-25120-6 (PMC8373954; doi:10.1038/s41467-021-25120-6)
Supplement: Supplementary file 4 — Source Data [file 41467_2021_25120_MOESM4_ESM.zip › Supplementary data/Figure 4/HRV.csv]

	AGE2	RHINO_RESULT.x	RHINO_RESULT.y	se
1	0	0.126869706253379	11098	0.00315933832058972
2	1	0.107567148760331	15488	0.00248960204992436
3	2	0.0868263473053892	6346	0.00353469884455265
4	3	0.0801832760595647	6984	0.00324967877300343
5	4	0.0674502712477396	5530	0.00337260348659908
6	5	0.0654231625835189	3592	0.00412577091335416
7	6	0.0702466437714643	3203	0.00451562842076708
8	7	0.0610004066693778	2459	0.00482636099917177
9	8	0.0574288724973656	1898	0.00534040393353959
10	9	0.0575250836120401	1495	0.00602203025617881
11	10	0.0606571187868576	1187	0.00692831465794095
12	11	0.0677025527192009	901	0.00836984420288588
13	12	0.0631120783460283	919	0.00802125467521174
14	13	0.0611464968152866	785	0.00855164920530416
15	14	0.0493150684931507	730	0.00801395123524676
16	15	0.0469208211143695	682	0.00809757735577323
17	16	0.0560271646859083	589	0.00947592082898325
18	17	0.0351515151515151	825	0.0064117209086946
19	18	0.0441640378548896	951	0.00666247835958563
20	19	0.0393617021276596	940	0.00634239019087198
21	20	0.030398322851153	954	0.00555836808650749
22	21	0.0218905472636816	1005	0.00461571522830795
23	22	0.0317145688800793	1009	0.00551677817462132
24	23	0.0471293916023993	1167	0.00620336669859576
25	24	0.04203013481364	1261	0.00565065473676752
26	25	0.0399692544196772	1301	0.00543083922584823
27	26	0.0443190975020145	1241	0.0058420600537596
28	27	0.0574803149606299	1270	0.00653134949776342
29	28	0.0395042602633617	1291	0.00542133902961768
30	29	0.0428877769835597	1399	0.00541675685942918
31	30	0.0414781297134238	1326	0.00547568975860612
32	31	0.0355521936459909	1322	0.00509280254879573
33	32	0.0243704305442729	1231	0.00439486006735881
34	33	0.044464609800363	1102	0.00620925983440583
35	34	0.0387755102040816	980	0.00616705946636883
36	35	0.0379876796714579	974	0.00612536851882508
37	36	0.0240174672489083	916	0.00505867628963706
38	37	0.0364520048602673	823	0.00653277150419668
39	38	0.0280748663101604	748	0.00603982639901596
40	39	0.0339462517680339	707	0.00681062317712034
41	40	0.0381679389312977	655	0.00748649138349648
42	41	0.0302571860816944	661	0.00666257058922815
43	42	0.0424028268551237	566	0.0084699455288191
44	43	0.0474516695957821	569	0.00891277874969672
45	44	0.0387205387205387	594	0.00791593655343851
46	45	0.0340356564019449	617	0.00729970032190923
47	46	0.0414593698175788	603	0.00811816652011228
48	47	0.0586145648312611	563	0.00989993430023798
49	48	0.0490506329113924	632	0.00859097520311177
50	49	0.0367936925098555	761	0.00682423569159476
51	50	0.0344827586206897	783	0.00652078883828937
52	51	0.0282087447108604	709	0.00621806497738996
53	52	0.0414285714285714	700	0.00753205008119675
54	53	0.0513552068473609	701	0.00833652479251991
55	54	0.0403899721448468	718	0.00734720137867918
56	55	0.0480295566502463	812	0.00750391673903622
57	56	0.033603707995365	863	0.00613431157117823
58	57	0.0367298578199052	844	0.00647459264802513
59	58	0.0447204968944099	805	0.00728484976436373
60	59	0.0341176470588235	850	0.0062264741432421
61	60	0.0302690582959641	892	0.00573644262566777
62	61	0.0446224256292906	874	0.00698406692416391
63	62	0.041019955654102	902	0.00660387903311963
64	63	0.0423825887743414	873	0.00681840250822558
65	64	0.0390455531453362	922	0.00637928095596109
66	65	0.0517647058823529	850	0.00759915793378887
67	66	0.050314465408805	795	0.0077526964251749
68	67	0.0359520639147803	751	0.00679346370819219
69	68	0.0436046511627907	688	0.0077855790175933
70	69	0.0463483146067416	712	0.00787901389946025
71	70	0.0435356200527705	758	0.00741177393934521
72	71	0.0420032310177706	619	0.00806265444949442
73	72	0.0479134466769706	647	0.00839681881181375
74	73	0.0546875	640	0.00898755887878401
75	74	0.0436893203883495	618	0.00822229226461299
76	75	0.0562310030395137	658	0.00898065104637992
77	76	0.0457413249211356	634	0.00829741475792165
78	77	0.0483333333333333	600	0.0087556859832361
79	78	0.0472560975609756	656	0.00828447699935673
80	79	0.0622154779969651	659	0.0094093157834272
81	80	0.0357142857142857	616	0.00747710526213057
82	81	0.0361635220125786	636	0.00740301248475304
83	82	0.0288288288288288	555	0.00710255980465601
84	83	0.0423387096774194	496	0.00904136365458311
85	84	0.0554272517321016	433	0.0109960177021533
86	85	0.0508474576271186	413	0.0108100475278522
87	86	0.0416666666666667	360	0.0105317714500716
88	87	0.0407407407407407	270	0.0120309681862539
89	88	0.0425531914893617	235	0.013167079739474
90	89	0.0824742268041237	194	0.0197500135347971
91	90	0.0549645390070922	564	0.00959678566707466
