# Supplementary material for: Etiological and epidemiological features of acute respiratory infections in China
Source: Nat Commun. 2021 Aug 18;12:5026. doi: 10.1038/s41467-021-25120-6 (PMC8373954; doi:10.1038/s41467-021-25120-6)
Supplement: Supplementary file 4 — Source Data [file 41467_2021_25120_MOESM4_ESM.zip › Supplementary data/Figure 4/IFV.csv]

	AGE2	INFLUENZA_RESULT.x	INFLUENZA_RESULT.y	se
1	0	0.0632242672119973	17604	0.00183423103831092
2	1	0.0830921369995176	24876	0.00175005838884941
3	2	0.108847283406755	10896	0.00298367364129111
4	3	0.109661047670836	11034	0.00297466040446523
5	4	0.126847877920839	8388	0.00363376928038878
6	5	0.141826500087982	5683	0.00462783018704776
7	6	0.140557275541796	4845	0.00499330672401109
8	7	0.166710353866317	3815	0.00603437101064596
9	8	0.170984455958549	3088	0.00677518262996654
10	9	0.170393215111796	2594	0.00738205557736371
11	10	0.190926275992439	2116	0.00854415400381325
12	11	0.197837150127226	1572	0.0100475210618856
13	12	0.197704081632653	1568	0.0100577787992184
14	13	0.216216216216216	1406	0.010978666888285
15	14	0.286800276434001	1447	0.011889431807935
16	15	0.28	1425	0.0118942710668005
17	16	0.262618296529968	1268	0.0123580242153042
18	17	0.256234413965087	1604	0.0109002030187989
19	18	0.217252396166134	1878	0.00951580134584426
20	19	0.237696335078534	1910	0.00973999116743763
21	20	0.246891651865009	2252	0.00908652321471781
22	21	0.244313011828935	2198	0.00916495689991265
23	22	0.262598243180767	2163	0.00946171216857463
24	23	0.258221680876979	2463	0.00881863187400006
25	24	0.251356993736952	2395	0.00886400747826445
26	25	0.244737928188196	2423	0.00873419271880194
27	26	0.241659538066724	2338	0.00885343557756728
28	27	0.226479352916135	2349	0.00863592286540703
29	28	0.233333333333333	2340	0.00874346859746804
30	29	0.222361809045226	2388	0.0085094546619994
31	30	0.234611953612846	2242	0.00894948617412833
32	31	0.214620431115276	2134	0.00888746950382554
33	32	0.208206686930091	1974	0.00913860018810416
34	33	0.218297625940938	1727	0.00994028995933587
35	34	0.202729044834308	1539	0.0102480597448826
36	35	0.206199460916442	1484	0.010502253744591
37	36	0.215189873417722	1422	0.0108979149929157
38	37	0.210444271239283	1283	0.0113801141986912
39	38	0.203217612193057	1181	0.0117091558394339
40	39	0.202436738519213	1067	0.0123011305176437
41	40	0.216972878390201	1143	0.0121918051315245
42	41	0.19234543670265	1019	0.012347148665149
43	42	0.194860813704497	934	0.0129605759063111
44	43	0.199551569506726	892	0.0133817165196157
45	44	0.201954397394137	921	0.0132285028844481
46	45	0.195098039215686	1020	0.0124078878418513
47	46	0.179303278688525	976	0.0122789309146118
48	47	0.187294633077766	913	0.0129120096374831
49	48	0.184584178498986	986	0.0123551592046584
50	49	0.175506268081003	1037	0.0118127392271024
51	50	0.168307967770815	1117	0.0111945598341222
52	51	0.185483870967742	992	0.0123409071176496
53	52	0.182070240295749	1082	0.0117317785679838
54	53	0.185832566697332	1087	0.0117978536340233
55	54	0.185117967332123	1102	0.0116998652598593
56	55	0.193979933110368	1196	0.0114336722778194
57	56	0.182040816326531	1225	0.0110250904024319
58	57	0.157331136738056	1214	0.0104502449523472
59	58	0.184054283290925	1179	0.0112861727982466
60	59	0.159752868490733	1133	0.0108846106046046
61	60	0.140955364134691	1277	0.00973762891872393
62	61	0.166086956521739	1150	0.0109743606090895
63	62	0.157849089332177	1153	0.0107374547839698
64	63	0.147239263803681	1141	0.0104901716448207
65	64	0.131868131868132	1183	0.00983717515006221
66	65	0.124432334241599	1101	0.00994758874003895
67	66	0.140859140859141	1001	0.0109953147453457
68	67	0.113149847094801	981	0.0101138755323878
69	68	0.130576713819369	919	0.0111145208683151
70	69	0.123258306538049	933	0.0107622507481247
71	70	0.131889763779528	1016	0.0106156387194997
72	71	0.121779859484778	854	0.0111907835379295
73	72	0.120176405733186	907	0.0107970164749811
74	73	0.126436781609195	870	0.0112674142035301
75	74	0.115519253208868	857	0.0109189522616033
76	75	0.12280701754386	912	0.010868303240863
77	76	0.112627986348123	879	0.0106630534465815
78	77	0.101990049751244	804	0.0106731214632777
79	78	0.108501118568233	894	0.0104018059994931
80	79	0.104838709677419	868	0.0103980432086911
81	80	0.101311084624553	839	0.010417228598658
82	81	0.109433962264151	795	0.0110719868719316
83	82	0.10792349726776	732	0.0114684180264341
84	83	0.107033639143731	654	0.0120889566732863
85	84	0.0805860805860806	546	0.0116490157582203
86	85	0.100746268656716	536	0.0130008939136163
87	86	0.111358574610245	449	0.0148457430154761
88	87	0.107344632768362	354	0.0164524449597338
89	88	0.104377104377104	297	0.0177413633807912
90	89	0.111570247933884	242	0.0202384879745319
91	90	0.0901408450704225	710	0.0107477788809512
