# Supplementary material for: Etiological and epidemiological features of acute respiratory infections in China
Source: Nat Commun. 2021 Aug 18;12:5026. doi: 10.1038/s41467-021-25120-6 (PMC8373954; doi:10.1038/s41467-021-25120-6)
Supplement: Supplementary file 4 — Source Data [file 41467_2021_25120_MOESM4_ESM.zip › Supplementary data/Figure 4/RSV.csv]

	AGE2	SYNCYTIAL_RESULT.x	SYNCYTIAL_RESULT.y	se
1	0	0.240583991365108	17603	0.00322166138990859
2	1	0.150046711889191	24619	0.00227601733973231
3	2	0.108946135831382	10675	0.00301560151360882
4	3	0.0814362391264113	10806	0.00263106166380581
5	4	0.0536365847725614	8222	0.00248468188514338
6	5	0.0411082940963419	5522	0.00267178377001816
7	6	0.0325948018747337	4694	0.00259183194566544
8	7	0.0373195314628167	3671	0.00312836183796187
9	8	0.0284456484930579	2953	0.00305921321547778
10	9	0.0266830870279146	2436	0.00326517550169764
11	10	0.0248352762290928	1973	0.00350356311888148
12	11	0.0341997264021888	1462	0.00475314750036167
13	12	0.0189061444969615	1481	0.00353898918161154
14	13	0.02109375	1280	0.00401645090834806
15	14	0.016419077404222	1279	0.00355340043524217
16	15	0.014274385408406	1261	0.00334040547639407
17	16	0.00895255147717099	1117	0.00281834432357874
18	17	0.0104675505931612	1433	0.0026885273531248
19	18	0.0108564535585042	1658	0.00254496249917701
20	19	0.008	1625	0.0022099077599964
21	20	0.00982532751091703	1832	0.00230444681791164
22	21	0.00573215216258468	1919	0.00172334832212751
23	22	0.0101063829787234	1880	0.00230681737117222
24	23	0.0120259019426457	2162	0.00234424913126001
25	24	0.0140121438580103	2141	0.0025402692030137
26	25	0.0111111111111111	2160	0.00225541060573396
27	26	0.0151300236406619	2115	0.00265432481077299
28	27	0.013621418506341	2129	0.00251214760916773
29	28	0.00755073147711185	2119	0.00188054267208059
30	29	0.0173708920187793	2130	0.00283084487208136
31	30	0.0129620739318291	2083	0.00247833227294485
32	31	0.0155682407887909	1927	0.00282014683335237
33	32	0.0184873949579832	1785	0.00318835514134912
34	33	0.0114649681528662	1570	0.0026867832515558
35	34	0.0106007067137809	1415	0.00272254450342121
36	35	0.00872093023255814	1376	0.00250651413072555
37	36	0.0128885519332828	1319	0.00310572329441309
38	37	0.0102040816326531	1176	0.0029305972016071
39	38	0.0117967332123412	1102	0.00325246943706972
40	39	0.0110552763819095	995	0.00331481481114558
41	40	0.0122065727699531	1065	0.00336476807217044
42	41	0.0126984126984127	945	0.00364236724776207
43	42	0.0126291618828932	871	0.00378371429432937
44	43	0.0134638922888617	817	0.00403209521106081
45	44	0.0144404332129964	831	0.0041383864004633
46	45	0.010989010989011	910	0.00345588407710523
47	46	0.0238365493757094	881	0.0051391939780591
48	47	0.0118203309692671	846	0.00371575947727513
49	48	0.0184983677910773	919	0.00444482290824771
50	49	0.0204918032786885	976	0.00453491569104355
51	50	0.00763358778625954	1048	0.00268856003837226
52	51	0.021551724137931	928	0.00476689908204692
53	52	0.0198412698412698	1008	0.00439240798075504
54	53	0.0237859266600595	1009	0.00479719074062769
55	54	0.0173243503368624	1039	0.0040478629709557
56	55	0.0205540661304736	1119	0.00424154486668497
57	56	0.0216450216450216	1155	0.00428189733029568
58	57	0.00954861111111111	1152	0.00286523630996543
59	58	0.0144144144144144	1110	0.00357753741256354
60	59	0.0185185185185185	1080	0.0041023460982257
61	60	0.0189144736842105	1216	0.00390646355936853
62	61	0.018348623853211	1090	0.00406506168136558
63	62	0.0127970749542962	1094	0.00339820764496119
64	63	0.0209281164695177	1099	0.00431790929535864
65	64	0.0228070175438597	1140	0.00442152405797766
66	65	0.0132827324478178	1054	0.00352630417374156
67	66	0.0237603305785124	968	0.00489515881495888
68	67	0.0189673340358272	949	0.00442804243730284
69	68	0.0297142857142857	875	0.00574021870551741
70	69	0.0209251101321586	908	0.00475005795212916
71	70	0.0163766632548618	977	0.00406050303637267
72	71	0.0145102781136638	827	0.00415825542765302
73	72	0.0205949656750572	874	0.00480403304346708
74	73	0.0235294117647059	850	0.00519906988816414
75	74	0.0249406175771971	842	0.00537419089331567
76	75	0.0259593679458239	886	0.00534218265621526
77	76	0.0186263096623981	859	0.00461300614244834
78	77	0.0191570881226054	783	0.0048987310496591
79	78	0.0205949656750572	874	0.00480403304346708
80	79	0.00948991696322657	843	0.00333923411979902
81	80	0.0160493827160494	810	0.00441543309544484
82	81	0.019404915912031	773	0.00496147710323212
83	82	0.0249653259361997	721	0.00581046671887225
84	83	0.0171875	640	0.00513749845555786
85	84	0.0244360902255639	532	0.00669403388842228
86	85	0.0173076923076923	520	0.00571908681768517
87	86	0.0204081632653061	441	0.00673294774565161
88	87	0.0207100591715976	338	0.00774618681161471
89	88	0.0384615384615385	286	0.0113713922305593
90	89	0.0125	240	0.00717163103252438
91	90	0.0217391304347826	690	0.00555167302668749
