# Supplementary material for: Etiological and epidemiological features of acute respiratory infections in China
Source: Nat Commun. 2021 Aug 18;12:5026. doi: 10.1038/s41467-021-25120-6 (PMC8373954; doi:10.1038/s41467-021-25120-6)
Supplement: Supplementary file 4 — Source Data [file 41467_2021_25120_MOESM4_ESM.zip › Supplementary data/Supplementary Fig. 1/Supplementary Fig. 1.csv]

DISEASE_DATE_YEAR	name	n	label
2009	Province	30	30
2010	Province	32	32
2011	Province	32	32
2012	Province	31	31
2013	Province	31	31
2014	Province	32	32
2015	Province	32	32
2016	Province	29	29
2017	Province	31	31
2018	Province	31	31
2019	Province	29	29
2009	City	49	49
2010	City	68	68
2011	City	66	66
2012	City	61	61
2013	City	60	60
2014	City	67	67
2015	City	61	61
2016	City	34	34
2017	City	34	34
2018	City	59	59
2019	City	66	66
2009	Hospital/lab	131	131
2010	Hospital/lab	189	189
2011	Hospital/lab	151	151
2012	Hospital/lab	147	147
2013	Hospital/lab	166	166
2014	Hospital/lab	169	169
2015	Hospital/lab	143	143
2016	Hospital/lab	74	74
2017	Hospital/lab	77	77
2018	Hospital/lab	130	130
2019	Hospital/lab	173	173
2009	Case	176.473333333333	26471
2010	Case	232.873333333333	34931
2011	Case	171.98	25797
2012	Case	117.86	17679
2013	Case	161.22	24183
2014	Case	172.186666666667	25828
2015	Case	114.18	17127
2016	Case	50.3933333333333	7559
2017	Case	59.2066666666667	8881
2018	Case	93.8866666666667	14083
2019	Case	190.453333333333	28568
