# Supplementary material for: Etiological and epidemiological features of acute respiratory infections in China
Source: Nat Commun. 2021 Aug 18;12:5026. doi: 10.1038/s41467-021-25120-6 (PMC8373954; doi:10.1038/s41467-021-25120-6)
Supplement: Supplementary file 4 — Source Data [file 41467_2021_25120_MOESM4_ESM.zip › Supplementary data/Supplementary Fig. 2/Supplementary Fig. 2A.csv]

pathogen_1	pathogen_2	co_detection	fenmu	percent
S. pneumoniae	M. pneumoniae	468	13418	3.49
M. pneumoniae	S. pneumoniae	468	13418	3.49
HRV	S. pneumoniae	190	7639	2.49
S. pneumoniae	HRV	190	7639	2.49
HRV	H. influenzae	150	7641	1.96
H. influenzae	HRV	150	7641	1.96
RSV-A	S. pneumoniae	164	12802	1.28
S. pneumoniae	RSV-A	164	12802	1.28
HAdV	S. pneumoniae	165	13139	1.26
S. pneumoniae	HAdV	165	13139	1.26
HAdV	M. pneumoniae	281	23463	1.2
M. pneumoniae	HAdV	281	23463	1.2
RSV-A	H. influenzae	132	12354	1.07
H. influenzae	RSV-A	132	12354	1.07
RSV-B	S. pneumoniae	129	12802	1.01
S. pneumoniae	RSV-B	129	12802	1.01
HPIV-3	S. pneumoniae	123	12966	0.95
S. pneumoniae	HPIV-3	123	12966	0.95
HPIV-3	HRV	365	42364	0.86
HRV	HPIV-3	365	42364	0.86
RSV-A	HRV	343	41840	0.82
HRV	RSV-A	343	41840	0.82
HRV	S. aureus	61	7634	0.8
S. aureus	HRV	61	7634	0.8
HRV	HBoV	307	42464	0.72
HBoV	HRV	307	42464	0.72
HBoV	S. pneumoniae	79	11295	0.7
S. pneumoniae	HBoV	79	11295	0.7
RSV-B	HRV	276	41840	0.66
HRV	RSV-B	276	41840	0.66
HPIV-3	H. influenzae	79	12503	0.63
HRV	K. pneumoniae	48	7628	0.63
K. pneumoniae	HRV	48	7628	0.63
H. influenzae	HPIV-3	79	12503	0.63
HRV	HAdV	262	42457	0.62
HAdV	HRV	262	42457	0.62
S. pneumoniae	H. influenzae	97	15674	0.62
H. influenzae	S. pneumoniae	97	15674	0.62
IFV-A	S. pneumoniae	66	12751	0.52
RSV-B	H. influenzae	64	12354	0.52
S. pneumoniae	IFV-A	66	12751	0.52
H. influenzae	RSV-B	64	12354	0.52
RSV-A	K. pneumoniae	62	12347	0.5
K. pneumoniae	RSV-A	62	12347	0.5
RSV-A	S. aureus	57	12347	0.46
HRV	M. pneumoniae	63	13754	0.46
HAdV	HBoV	281	61300	0.46
HBoV	HAdV	281	61300	0.46
M. pneumoniae	HRV	63	13754	0.46
S. aureus	RSV-A	57	12347	0.46
HRV	HCoV	185	42001	0.44
HCoV	HRV	185	42001	0.44
RSV-A	HPIV-3	249	65335	0.38
HPIV-3	RSV-A	249	65335	0.38
HPIV-3	HBoV	231	60832	0.38
HBoV	HPIV-3	231	60832	0.38
RSV-A	HAdV	222	65764	0.34
HAdV	RSV-A	222	65764	0.34
RSV-B	HPIV-3	216	65335	0.33
HPIV-3	RSV-B	216	65335	0.33
RSV-A	HBoV	193	59454	0.32
HBoV	RSV-A	193	59454	0.32
RSV-B	S. aureus	38	12347	0.31
S. aureus	RSV-B	38	12347	0.31
IFV-A	HRV	121	42104	0.29
HPIV-3	HAdV	196	67317	0.29
HRV	IFV-A	121	42104	0.29
HAdV	HPIV-3	196	67317	0.29
HPIV-3	S. aureus	35	12495	0.28
HBoV	H. influenzae	31	11069	0.28
H. influenzae	HBoV	31	11069	0.28
S. aureus	HPIV-3	35	12495	0.28
RSV-B	HBoV	161	59454	0.27
HRV	HMPV	115	42001	0.27
HBoV	RSV-B	161	59454	0.27
HBoV	M. pneumoniae	57	21010	0.27
HMPV	HRV	115	42001	0.27
M. pneumoniae	HBoV	57	21010	0.27
IFV-A	H. influenzae	29	12301	0.24
H. influenzae	IFV-A	29	12301	0.24
HPIV-3	K. pneumoniae	27	12500	0.22
S. pneumoniae	P. aeruginosa	35	15656	0.22
K. pneumoniae	HPIV-3	27	12500	0.22
P. aeruginosa	S. pneumoniae	35	15656	0.22
IFV-A	RSV-B	134	64662	0.21
RSV-B	IFV-A	134	64662	0.21
HPIV-2	HRV	91	42364	0.21
HPIV-3	HCoV	131	63800	0.21
HRV	HPIV-2	91	42364	0.21
HAdV	H. influenzae	27	12660	0.21
HCoV	HPIV-3	131	63800	0.21
H. influenzae	HAdV	27	12660	0.21
IFV-A	HAdV	132	66623	0.2
RSV-B	K. pneumoniae	25	12347	0.2
HRV	P. aeruginosa	15	7625	0.2
HAdV	IFV-A	132	66623	0.2
HMPV	S. pneumoniae	23	11298	0.2
S. pneumoniae	HMPV	23	11298	0.2
S. pneumoniae	K. pneumoniae	31	15661	0.2
K. pneumoniae	RSV-B	25	12347	0.2
K. pneumoniae	S. pneumoniae	31	15661	0.2
P. aeruginosa	HRV	15	7625	0.2
IFV-B	S. pneumoniae	24	12751	0.19
HAdV	HCoV	122	64252	0.19
HCoV	HAdV	122	64252	0.19
S. pneumoniae	IFV-B	24	12751	0.19
RSV-B	HAdV	119	65764	0.18
HPIV-4	S. pneumoniae	23	12966	0.18
HAdV	RSV-B	119	65764	0.18
S. pneumoniae	HPIV-4	23	12966	0.18
M. pneumoniae	C. pneumoniae	45	25371	0.18
C. pneumoniae	M. pneumoniae	45	25371	0.18
IFV-A	RSV-A	109	64662	0.17
RSV-A	IFV-A	109	64662	0.17
RSV-A	HCoV	104	62327	0.17
HPIV-3	M. pneumoniae	40	23139	0.17
HCoV	RSV-A	104	62327	0.17
M. pneumoniae	HPIV-3	40	23139	0.17
IFV-A	HPIV-3	107	66119	0.16
HPIV-3	IFV-A	107	66119	0.16
K. pneumoniae	P. aeruginosa	25	15672	0.16
P. aeruginosa	K. pneumoniae	25	15672	0.16
IFV-A	HBoV	89	60360	0.15
HPIV-1	HRV	62	42364	0.15
HRV	HPIV-1	62	42364	0.15
HCoV	S. pneumoniae	17	11309	0.15
HBoV	IFV-A	89	60360	0.15
HMPV	M. pneumoniae	32	20783	0.15
S. pneumoniae	HCoV	17	11309	0.15
M. pneumoniae	HMPV	32	20783	0.15
RSV-A	RSV-B	90	65851	0.14
RSV-B	RSV-A	90	65851	0.14
HPIV-3	HMPV	91	63757	0.14
HAdV	HMPV	88	64240	0.14
HCoV	HBoV	83	60769	0.14
HBoV	HCoV	83	60769	0.14
HBoV	HMPV	84	60819	0.14
HBoV	K. pneumoniae	15	11062	0.14
HMPV	HPIV-3	91	63757	0.14
HMPV	HAdV	88	64240	0.14
HMPV	HBoV	84	60819	0.14
K. pneumoniae	HBoV	15	11062	0.14
RSV-A	M. pneumoniae	29	22125	0.13
HPIV-1	H. influenzae	16	12503	0.13
HPIV-2	HCoV	84	63800	0.13
HPIV-4	HRV	54	42364	0.13
HRV	HPIV-4	54	42364	0.13
HCoV	HPIV-2	84	63800	0.13
HCoV	M. pneumoniae	28	20785	0.13
M. pneumoniae	RSV-A	29	22125	0.13
M. pneumoniae	HCoV	28	20785	0.13
P. aeruginosa	H. influenzae	20	15654	0.13
H. influenzae	HPIV-1	16	12503	0.13
H. influenzae	P. aeruginosa	20	15654	0.13
H. influenzae	S. aureus	20	15666	0.13
S. aureus	H. influenzae	20	15666	0.13
IFV-B	RSV-A	79	64662	0.12
RSV-A	IFV-B	79	64662	0.12
RSV-B	HCoV	73	62327	0.12
HRV	C. pneumoniae	16	13325	0.12
HAdV	C. pneumoniae	27	22950	0.12
HCoV	RSV-B	73	62327	0.12
HBoV	S. aureus	13	11062	0.12
M. pneumoniae	L. pneumophila	15	12648	0.12
S. aureus	HBoV	13	11062	0.12
C. pneumoniae	HRV	16	13325	0.12
C. pneumoniae	HAdV	27	22950	0.12
L. pneumophila	M. pneumoniae	15	12648	0.12
IFV-B	H. influenzae	14	12301	0.11
RSV-B	M. pneumoniae	25	22125	0.11
HAdV	K. pneumoniae	14	12657	0.11
HCoV	HMPV	70	64170	0.11
HCoV	H. influenzae	12	11081	0.11
HMPV	HCoV	70	64170	0.11
S. pneumoniae	S. aureus	18	15662	0.11
M. pneumoniae	RSV-B	25	22125	0.11
K. pneumoniae	HAdV	14	12657	0.11
H. influenzae	IFV-B	14	12301	0.11
H. influenzae	HCoV	12	11081	0.11
S. aureus	S. pneumoniae	18	15662	0.11
IFV-A	HCoV	61	63309	0.1
IFV-A	M. pneumoniae	22	22837	0.1
RSV-A	HPIV-1	66	65335	0.1
RSV-A	HPIV-2	64	65335	0.1
RSV-A	HMPV	63	62259	0.1
RSV-A	P. aeruginosa	12	12338	0.1
HPIV-1	RSV-A	66	65335	0.1
HPIV-1	S. pneumoniae	13	12966	0.1
HPIV-2	RSV-A	64	65335	0.1
HPIV-3	P. aeruginosa	12	12486	0.1
HCoV	IFV-A	61	63309	0.1
HCoV	C. pneumoniae	20	20547	0.1
HBoV	P. aeruginosa	11	11053	0.1
HMPV	RSV-A	63	62259	0.1
HMPV	K. pneumoniae	11	11063	0.1
S. pneumoniae	HPIV-1	13	12966	0.1
S. pneumoniae	C. pneumoniae	13	13421	0.1
M. pneumoniae	IFV-A	22	22837	0.1
K. pneumoniae	HMPV	11	11063	0.1
K. pneumoniae	S. aureus	16	15676	0.1
P. aeruginosa	RSV-A	12	12338	0.1
P. aeruginosa	HPIV-3	12	12486	0.1
P. aeruginosa	HBoV	11	11053	0.1
S. aureus	K. pneumoniae	16	15676	0.1
C. pneumoniae	HCoV	20	20547	0.1
C. pneumoniae	S. pneumoniae	13	13421	0.1
IFV-B	RSV-B	58	64662	0.09
IFV-B	HRV	38	42104	0.09
RSV-B	IFV-B	58	64662	0.09
RSV-B	HMPV	53	62259	0.09
HRV	IFV-B	38	42104	0.09
HBoV	C. pneumoniae	18	20500	0.09
HMPV	RSV-B	53	62259	0.09
C. pneumoniae	HBoV	18	20500	0.09
IFV-A	S. aureus	10	12294	0.08
RSV-B	HPIV-1	50	65335	0.08
HPIV-1	RSV-B	50	65335	0.08
HPIV-1	HBoV	48	60832	0.08
HAdV	P. aeruginosa	10	12643	0.08
HBoV	HPIV-1	48	60832	0.08
HMPV	C. pneumoniae	17	20546	0.08
S. pneumoniae	L. pneumophila	10	12953	0.08
M. pneumoniae	H. influenzae	11	12946	0.08
P. aeruginosa	HAdV	10	12643	0.08
H. influenzae	M. pneumoniae	11	12946	0.08
S. aureus	IFV-A	10	12294	0.08
C. pneumoniae	HMPV	17	20546	0.08
L. pneumophila	S. pneumoniae	10	12953	0.08
IFV-A	IFV-B	47	67736	0.07
IFV-A	K. pneumoniae	8	12298	0.07
IFV-B	IFV-A	47	67736	0.07
IFV-B	HAdV	49	66623	0.07
RSV-B	P. aeruginosa	9	12338	0.07
HPIV-1	HPIV-3	44	67367	0.07
HPIV-2	H. influenzae	9	12503	0.07
HPIV-3	HPIV-1	44	67367	0.07
HPIV-4	H. influenzae	9	12503	0.07
HAdV	IFV-B	49	66623	0.07
HCoV	P. aeruginosa	8	11065	0.07
HMPV	H. influenzae	8	11070	0.07
M. pneumoniae	P. aeruginosa	9	12921	0.07
K. pneumoniae	IFV-A	8	12298	0.07
K. pneumoniae	H. influenzae	11	15659	0.07
P. aeruginosa	RSV-B	9	12338	0.07
P. aeruginosa	HCoV	8	11065	0.07
P. aeruginosa	M. pneumoniae	9	12921	0.07
H. influenzae	HPIV-2	9	12503	0.07
H. influenzae	HPIV-4	9	12503	0.07
H. influenzae	HMPV	8	11070	0.07
H. influenzae	K. pneumoniae	11	15659	0.07
IFV-A	HMPV	38	63302	0.06
IFV-A	P. aeruginosa	7	12284	0.06
RSV-A	HPIV-4	36	65335	0.06
HPIV-1	HAdV	41	67317	0.06
HPIV-1	HCoV	40	63800	0.06
HPIV-4	RSV-A	36	65335	0.06
HAdV	HPIV-1	41	67317	0.06
HCoV	HPIV-1	40	63800	0.06
HMPV	IFV-A	38	63302	0.06
P. aeruginosa	IFV-A	7	12284	0.06
IFV-A	HPIV-1	33	66119	0.05
IFV-B	HPIV-3	31	66119	0.05
IFV-B	HCoV	32	63309	0.05
IFV-B	HBoV	33	60360	0.05
IFV-B	K. pneumoniae	6	12298	0.05
HPIV-1	IFV-A	33	66119	0.05
HPIV-1	M. pneumoniae	11	23139	0.05
HPIV-1	S. aureus	6	12495	0.05
HPIV-2	HAdV	31	67317	0.05
HPIV-2	S. pneumoniae	7	12966	0.05
HPIV-3	IFV-B	31	66119	0.05
HPIV-4	S. aureus	6	12495	0.05
HAdV	HPIV-2	31	67317	0.05
HCoV	IFV-B	32	63309	0.05
HCoV	K. pneumoniae	6	11074	0.05
HBoV	IFV-B	33	60360	0.05
S. pneumoniae	HPIV-2	7	12966	0.05
M. pneumoniae	HPIV-1	11	23139	0.05
K. pneumoniae	IFV-B	6	12298	0.05
K. pneumoniae	HCoV	6	11074	0.05
P. aeruginosa	S. aureus	8	15672	0.05
S. aureus	HPIV-1	6	12495	0.05
S. aureus	HPIV-4	6	12495	0.05
S. aureus	P. aeruginosa	8	15672	0.05
IFV-B	HMPV	23	63302	0.04
IFV-B	S. aureus	5	12294	0.04
HPIV-1	P. aeruginosa	5	12486	0.04
HPIV-2	HBoV	26	60832	0.04
HPIV-4	HAdV	30	67317	0.04
HPIV-4	K. pneumoniae	5	12500	0.04
HAdV	HPIV-4	30	67317	0.04
HAdV	S. aureus	5	12652	0.04
HAdV	L. pneumophila	4	10880	0.04
HBoV	HPIV-2	26	60832	0.04
HMPV	IFV-B	23	63302	0.04
K. pneumoniae	HPIV-4	5	12500	0.04
P. aeruginosa	HPIV-1	5	12486	0.04
S. aureus	IFV-B	5	12294	0.04
S. aureus	HAdV	5	12652	0.04
L. pneumophila	HAdV	4	10880	0.04
IFV-A	C. pneumoniae	7	22351	0.03
IFV-B	M. pneumoniae	6	22837	0.03
IFV-B	P. aeruginosa	4	12284	0.03
RSV-A	C. pneumoniae	6	21616	0.03
RSV-B	HPIV-4	19	65335	0.03
HPIV-1	HMPV	21	63757	0.03
HPIV-2	HPIV-3	22	67367	0.03
HPIV-3	HPIV-2	22	67367	0.03
HPIV-4	RSV-B	19	65335	0.03
HPIV-4	HBoV	17	60832	0.03
HCoV	S. aureus	3	11074	0.03
HBoV	HPIV-4	17	60832	0.03
HMPV	HPIV-1	21	63757	0.03
HMPV	S. aureus	3	11063	0.03
S. pneumoniae	GAS	4	15654	0.03
M. pneumoniae	IFV-B	6	22837	0.03
M. pneumoniae	S. aureus	4	12924	0.03
P. aeruginosa	IFV-B	4	12284	0.03
S. aureus	HCoV	3	11074	0.03
S. aureus	HMPV	3	11063	0.03
S. aureus	M. pneumoniae	4	12924	0.03
S. aureus	C. pneumoniae	4	12928	0.03
S. aureus	GAS	5	15657	0.03
C. pneumoniae	IFV-A	7	22351	0.03
C. pneumoniae	RSV-A	6	21616	0.03
C. pneumoniae	S. aureus	4	12928	0.03
GAS	S. pneumoniae	4	15654	0.03
GAS	S. aureus	5	15657	0.03
IFV-A	HPIV-2	15	66119	0.02
IFV-A	HPIV-4	11	66119	0.02
IFV-B	HPIV-1	14	66119	0.02
IFV-C	S. pneumoniae	2	12751	0.02
IFV-C	H. influenzae	2	12301	0.02
RSV-B	HPIV-2	15	65335	0.02
HPIV-1	IFV-B	14	66119	0.02
HPIV-1	K. pneumoniae	3	12500	0.02
HPIV-2	IFV-A	15	66119	0.02
HPIV-2	RSV-B	15	65335	0.02
HPIV-2	HMPV	12	63757	0.02
HPIV-2	K. pneumoniae	2	12500	0.02
HPIV-2	S. aureus	2	12495	0.02
HPIV-3	HPIV-4	14	67367	0.02
HPIV-3	C. pneumoniae	5	22628	0.02
HPIV-4	IFV-A	11	66119	0.02
HPIV-4	HPIV-3	14	67367	0.02
HMPV	HPIV-2	12	63757	0.02
S. pneumoniae	IFV-C	2	12751	0.02
M. pneumoniae	K. pneumoniae	2	12928	0.02
M. pneumoniae	GAS	2	12919	0.02
K. pneumoniae	HPIV-1	3	12500	0.02
K. pneumoniae	HPIV-2	2	12500	0.02
K. pneumoniae	M. pneumoniae	2	12928	0.02
K. pneumoniae	C. pneumoniae	3	12931	0.02
P. aeruginosa	L. pneumophila	2	12389	0.02
H. influenzae	IFV-C	2	12301	0.02
H. influenzae	C. pneumoniae	2	12949	0.02
S. aureus	HPIV-2	2	12495	0.02
C. pneumoniae	HPIV-3	5	22628	0.02
C. pneumoniae	K. pneumoniae	3	12931	0.02
C. pneumoniae	H. influenzae	2	12949	0.02
C. pneumoniae	GAS	2	12923	0.02
GAS	M. pneumoniae	2	12919	0.02
GAS	C. pneumoniae	2	12923	0.02
L. pneumophila	P. aeruginosa	2	12389	0.02
IFV-B	HPIV-2	7	66119	0.01
IFV-B	HPIV-4	6	66119	0.01
IFV-B	C. pneumoniae	3	22351	0.01
IFV-C	RSV-A	4	64662	0.01
IFV-C	HRV	5	42104	0.01
IFV-C	K. pneumoniae	1	12298	0.01
RSV-A	IFV-C	4	64662	0.01
RSV-A	GAS	1	12339	0.01
RSV-A	L. pneumophila	1	10672	0.01
RSV-B	C. pneumoniae	3	21616	0.01
RSV-B	L. pneumophila	1	10672	0.01
HPIV-1	HPIV-2	10	67367	0.01
HPIV-2	IFV-B	7	66119	0.01
HPIV-2	HPIV-1	10	67367	0.01
HPIV-2	M. pneumoniae	3	23139	0.01
HPIV-2	P. aeruginosa	1	12486	0.01
HPIV-4	IFV-B	6	66119	0.01
HPIV-4	HCoV	9	63800	0.01
HPIV-4	HMPV	9	63757	0.01
HPIV-4	M. pneumoniae	2	23139	0.01
HPIV-4	P. aeruginosa	1	12486	0.01
HRV	IFV-C	5	42104	0.01
HCoV	HPIV-4	9	63800	0.01
HMPV	HPIV-4	9	63757	0.01
HMPV	P. aeruginosa	1	11054	0.01
HMPV	GAS	1	11054	0.01
HMPV	L. pneumophila	1	9172	0.01
M. pneumoniae	HPIV-2	3	23139	0.01
M. pneumoniae	HPIV-4	2	23139	0.01
K. pneumoniae	IFV-C	1	12298	0.01
K. pneumoniae	GAS	2	15661	0.01
K. pneumoniae	L. pneumophila	1	12391	0.01
P. aeruginosa	HPIV-2	1	12486	0.01
P. aeruginosa	HPIV-4	1	12486	0.01
P. aeruginosa	HMPV	1	11054	0.01
P. aeruginosa	C. pneumoniae	1	12924	0.01
P. aeruginosa	GAS	2	15655	0.01
H. influenzae	GAS	1	15654	0.01
H. influenzae	L. pneumophila	1	12410	0.01
S. aureus	L. pneumophila	1	12391	0.01
C. pneumoniae	IFV-B	3	22351	0.01
C. pneumoniae	RSV-B	3	21616	0.01
C. pneumoniae	P. aeruginosa	1	12924	0.01
C. pneumoniae	L. pneumophila	1	12652	0.01
GAS	RSV-A	1	12339	0.01
GAS	HMPV	1	11054	0.01
GAS	K. pneumoniae	2	15661	0.01
GAS	P. aeruginosa	2	15655	0.01
GAS	H. influenzae	1	15654	0.01
GAS	L. pneumophila	1	12385	0.01
L. pneumophila	RSV-A	1	10672	0.01
L. pneumophila	RSV-B	1	10672	0.01
L. pneumophila	HMPV	1	9172	0.01
L. pneumophila	K. pneumoniae	1	12391	0.01
L. pneumophila	H. influenzae	1	12410	0.01
L. pneumophila	S. aureus	1	12391	0.01
L. pneumophila	C. pneumoniae	1	12652	0.01
L. pneumophila	GAS	1	12385	0.01
IFV-A	IFV-C	2	67736	0
IFV-A	GAS	0	12285	0
IFV-A	L. pneumophila	0	10617	0
IFV-B	IFV-C	2	67736	0
IFV-B	GAS	0	12285	0
IFV-B	L. pneumophila	0	10617	0
IFV-C	IFV-A	2	67736	0
IFV-C	IFV-B	2	67736	0
IFV-C	RSV-B	2	64662	0
IFV-C	HPIV-1	0	66119	0
IFV-C	HPIV-2	1	66119	0
IFV-C	HPIV-3	2	66119	0
IFV-C	HPIV-4	0	66119	0
IFV-C	HAdV	0	66623	0
IFV-C	HCoV	3	63309	0
IFV-C	HBoV	0	60360	0
IFV-C	HMPV	2	63302	0
IFV-C	M. pneumoniae	0	22837	0
IFV-C	P. aeruginosa	0	12284	0
IFV-C	S. aureus	0	12294	0
IFV-C	C. pneumoniae	0	22351	0
IFV-C	GAS	0	12285	0
IFV-C	L. pneumophila	0	10617	0
RSV-B	IFV-C	2	64662	0
RSV-B	GAS	0	12339	0
HPIV-1	IFV-C	0	66119	0
HPIV-1	HPIV-4	1	67367	0
HPIV-1	C. pneumoniae	0	22628	0
HPIV-1	GAS	0	12487	0
HPIV-1	L. pneumophila	0	10754	0
HPIV-2	IFV-C	1	66119	0
HPIV-2	HPIV-4	1	67367	0
HPIV-2	C. pneumoniae	1	22628	0
HPIV-2	GAS	0	12487	0
HPIV-2	L. pneumophila	0	10754	0
HPIV-3	IFV-C	2	66119	0
HPIV-3	GAS	0	12487	0
HPIV-3	L. pneumophila	0	10754	0
HPIV-4	IFV-C	0	66119	0
HPIV-4	HPIV-1	1	67367	0
HPIV-4	HPIV-2	1	67367	0
HPIV-4	C. pneumoniae	0	22628	0
HPIV-4	GAS	0	12487	0
HPIV-4	L. pneumophila	0	10754	0
HRV	GAS	0	7623	0
HRV	L. pneumophila	0	7523	0
HAdV	IFV-C	0	66623	0
HAdV	GAS	0	12644	0
HCoV	IFV-C	3	63309	0
HCoV	GAS	0	11065	0
HCoV	L. pneumophila	0	9179	0
HBoV	IFV-C	0	60360	0
HBoV	GAS	0	11053	0
HBoV	L. pneumophila	0	9174	0
HMPV	IFV-C	2	63302	0
M. pneumoniae	IFV-C	0	22837	0
P. aeruginosa	IFV-C	0	12284	0
S. aureus	IFV-C	0	12294	0
C. pneumoniae	IFV-C	0	22351	0
C. pneumoniae	HPIV-1	0	22628	0
C. pneumoniae	HPIV-2	1	22628	0
C. pneumoniae	HPIV-4	0	22628	0
GAS	IFV-A	0	12285	0
GAS	IFV-B	0	12285	0
GAS	IFV-C	0	12285	0
GAS	RSV-B	0	12339	0
GAS	HPIV-1	0	12487	0
GAS	HPIV-2	0	12487	0
GAS	HPIV-3	0	12487	0
GAS	HPIV-4	0	12487	0
GAS	HRV	0	7623	0
GAS	HAdV	0	12644	0
GAS	HCoV	0	11065	0
GAS	HBoV	0	11053	0
L. pneumophila	IFV-A	0	10617	0
L. pneumophila	IFV-B	0	10617	0
L. pneumophila	IFV-C	0	10617	0
L. pneumophila	HPIV-1	0	10754	0
L. pneumophila	HPIV-2	0	10754	0
L. pneumophila	HPIV-3	0	10754	0
L. pneumophila	HPIV-4	0	10754	0
L. pneumophila	HRV	0	7523	0
L. pneumophila	HCoV	0	9179	0
L. pneumophila	HBoV	0	9174	0
