# Supplementary material for: Etiological and epidemiological features of acute respiratory infections in China
Source: Nat Commun. 2021 Aug 18;12:5026. doi: 10.1038/s41467-021-25120-6 (PMC8373954; doi:10.1038/s41467-021-25120-6)
Supplement: Supplementary file 4 — Source Data [file 41467_2021_25120_MOESM4_ESM.zip › Supplementary data/Supplementary Fig. 2/Supplementary Fig. 2B.csv]

pathogen_1	pathogen_2	co_detection	fenmu	percent
S. pneumoniae	M. pneumoniae	101	3182	3.17
M. pneumoniae	S. pneumoniae	101	3182	3.17
HRV	S. pneumoniae	25	1679	1.49
S. pneumoniae	HRV	25	1679	1.49
HRV	H. influenzae	22	1673	1.32
H. influenzae	HRV	22	1673	1.32
S. pneumoniae	H. influenzae	41	3775	1.09
H. influenzae	S. pneumoniae	41	3775	1.09
HRV	M. pneumoniae	41	4204	0.98
M. pneumoniae	HRV	41	4204	0.98
HAdV	M. pneumoniae	64	7269	0.88
M. pneumoniae	HAdV	64	7269	0.88
HAdV	S. pneumoniae	18	2846	0.63
S. pneumoniae	HAdV	18	2846	0.63
HRV	K. pneumoniae	6	1660	0.36
M. pneumoniae	P. aeruginosa	11	3067	0.36
K. pneumoniae	HRV	6	1660	0.36
P. aeruginosa	M. pneumoniae	11	3067	0.36
IFV-A	H. influenzae	9	2655	0.34
H. influenzae	IFV-A	9	2655	0.34
HRV	P. aeruginosa	5	1659	0.3
P. aeruginosa	HRV	5	1659	0.3
IFV-A	S. pneumoniae	8	2758	0.29
HPIV-3	S. pneumoniae	8	2788	0.29
HAdV	H. influenzae	8	2738	0.29
S. pneumoniae	IFV-A	8	2758	0.29
S. pneumoniae	HPIV-3	8	2788	0.29
H. influenzae	HAdV	8	2738	0.29
S. pneumoniae	P. aeruginosa	10	3759	0.27
P. aeruginosa	S. pneumoniae	10	3759	0.27
RSV-A	H. influenzae	7	2692	0.26
H. influenzae	RSV-A	7	2692	0.26
HRV	HAdV	43	17828	0.24
HRV	S. aureus	4	1660	0.24
HAdV	HRV	43	17828	0.24
HBoV	H. influenzae	6	2526	0.24
P. aeruginosa	H. influenzae	9	3760	0.24
H. influenzae	HBoV	6	2526	0.24
H. influenzae	P. aeruginosa	9	3760	0.24
S. aureus	HRV	4	1660	0.24
IFV-B	H. influenzae	6	2655	0.23
HAdV	HBoV	57	25180	0.23
HBoV	HAdV	57	25180	0.23
M. pneumoniae	H. influenzae	7	3083	0.23
H. influenzae	IFV-B	6	2655	0.23
H. influenzae	M. pneumoniae	7	3083	0.23
IFV-B	S. pneumoniae	6	2758	0.22
HBoV	M. pneumoniae	15	6923	0.22
S. pneumoniae	IFV-B	6	2758	0.22
M. pneumoniae	HBoV	15	6923	0.22
HRV	HCoV	38	17709	0.21
HCoV	HRV	38	17709	0.21
M. pneumoniae	L. pneumophila	6	2822	0.21
L. pneumophila	M. pneumoniae	6	2822	0.21
HBoV	K. pneumoniae	5	2512	0.2
K. pneumoniae	HBoV	5	2512	0.2
IFV-A	S. aureus	5	2641	0.19
HCoV	M. pneumoniae	13	6946	0.19
S. pneumoniae	K. pneumoniae	7	3766	0.19
M. pneumoniae	HCoV	13	6946	0.19
K. pneumoniae	S. pneumoniae	7	3766	0.19
S. aureus	IFV-A	5	2641	0.19
RSV-A	HRV	31	17749	0.17
HRV	RSV-A	31	17749	0.17
HRV	HBoV	30	17836	0.17
HRV	C. pneumoniae	7	4026	0.17
HBoV	HRV	30	17836	0.17
S. pneumoniae	L. pneumophila	5	2947	0.17
C. pneumoniae	HRV	7	4026	0.17
L. pneumophila	S. pneumoniae	5	2947	0.17
S. pneumoniae	C. pneumoniae	5	3181	0.16
M. pneumoniae	C. pneumoniae	13	7931	0.16
C. pneumoniae	S. pneumoniae	5	3181	0.16
C. pneumoniae	M. pneumoniae	13	7931	0.16
IFV-A	HRV	26	17677	0.15
IFV-A	K. pneumoniae	4	2641	0.15
HPIV-3	HRV	27	17816	0.15
HPIV-3	H. influenzae	4	2685	0.15
HRV	IFV-A	26	17677	0.15
HRV	HPIV-3	27	17816	0.15
HBoV	S. pneumoniae	4	2610	0.15
S. pneumoniae	HBoV	4	2610	0.15
K. pneumoniae	IFV-A	4	2641	0.15
H. influenzae	HPIV-3	4	2685	0.15
IFV-A	M. pneumoniae	10	7094	0.14
RSV-B	S. pneumoniae	4	2797	0.14
S. pneumoniae	RSV-B	4	2797	0.14
M. pneumoniae	IFV-A	10	7094	0.14
IFV-A	HAdV	37	28456	0.13
HPIV-3	M. pneumoniae	9	7166	0.13
HAdV	IFV-A	37	28456	0.13
S. pneumoniae	S. aureus	5	3763	0.13
M. pneumoniae	HPIV-3	9	7166	0.13
K. pneumoniae	P. aeruginosa	5	3766	0.13
P. aeruginosa	K. pneumoniae	5	3766	0.13
H. influenzae	C. pneumoniae	4	3082	0.13
S. aureus	S. pneumoniae	5	3763	0.13
C. pneumoniae	H. influenzae	4	3082	0.13
HPIV-2	HRV	21	17816	0.12
HRV	HPIV-2	21	17816	0.12
HCoV	H. influenzae	3	2567	0.12
HBoV	S. aureus	3	2511	0.12
HMPV	M. pneumoniae	8	6944	0.12
M. pneumoniae	HMPV	8	6944	0.12
H. influenzae	HCoV	3	2567	0.12
S. aureus	HBoV	3	2511	0.12
IFV-B	HAdV	31	28456	0.11
RSV-A	S. pneumoniae	3	2797	0.11
RSV-A	M. pneumoniae	8	7107	0.11
HPIV-1	P. aeruginosa	3	2667	0.11
HAdV	IFV-B	31	28456	0.11
HAdV	HCoV	31	28444	0.11
HAdV	K. pneumoniae	3	2723	0.11
HCoV	HAdV	31	28444	0.11
HCoV	S. pneumoniae	3	2651	0.11
S. pneumoniae	RSV-A	3	2797	0.11
S. pneumoniae	HCoV	3	2651	0.11
M. pneumoniae	RSV-A	8	7107	0.11
K. pneumoniae	HAdV	3	2723	0.11
K. pneumoniae	H. influenzae	4	3764	0.11
P. aeruginosa	HPIV-1	3	2667	0.11
H. influenzae	K. pneumoniae	4	3764	0.11
H. influenzae	S. aureus	4	3762	0.11
S. aureus	H. influenzae	4	3762	0.11
IFV-A	HBoV	25	24823	0.1
HPIV-1	M. pneumoniae	7	7166	0.1
HPIV-4	M. pneumoniae	7	7166	0.1
HRV	HMPV	17	17701	0.1
HBoV	IFV-A	25	24823	0.1
HMPV	HRV	17	17701	0.1
M. pneumoniae	HPIV-1	7	7166	0.1
M. pneumoniae	HPIV-4	7	7166	0.1
M. pneumoniae	K. pneumoniae	3	3069	0.1
M. pneumoniae	S. aureus	3	3066	0.1
K. pneumoniae	M. pneumoniae	3	3069	0.1
S. aureus	M. pneumoniae	3	3066	0.1
RSV-B	HRV	16	17749	0.09
HRV	RSV-B	16	17749	0.09
HAdV	L. pneumophila	2	2190	0.09
L. pneumophila	HAdV	2	2190	0.09
IFV-B	HRV	15	17677	0.08
IFV-B	S. aureus	2	2641	0.08
HRV	IFV-B	15	17677	0.08
HCoV	P. aeruginosa	2	2550	0.08
HBoV	P. aeruginosa	2	2510	0.08
HMPV	S. pneumoniae	2	2651	0.08
S. pneumoniae	HMPV	2	2651	0.08
K. pneumoniae	S. aureus	3	3769	0.08
P. aeruginosa	HCoV	2	2550	0.08
P. aeruginosa	HBoV	2	2510	0.08
S. aureus	IFV-B	2	2641	0.08
S. aureus	K. pneumoniae	3	3769	0.08
IFV-A	IFV-B	22	30204	0.07
IFV-B	IFV-A	22	30204	0.07
RSV-A	HAdV	19	28676	0.07
HPIV-1	S. pneumoniae	2	2788	0.07
HPIV-1	H. influenzae	2	2685	0.07
HPIV-2	S. pneumoniae	2	2788	0.07
HPIV-2	H. influenzae	2	2685	0.07
HPIV-3	HAdV	19	28779	0.07
HPIV-3	HCoV	20	28338	0.07
HPIV-3	S. aureus	2	2669	0.07
HPIV-4	S. pneumoniae	2	2788	0.07
HAdV	RSV-A	19	28676	0.07
HAdV	HPIV-3	19	28779	0.07
HAdV	P. aeruginosa	2	2720	0.07
HCoV	HPIV-3	20	28338	0.07
HCoV	C. pneumoniae	5	6736	0.07
S. pneumoniae	HPIV-1	2	2788	0.07
S. pneumoniae	HPIV-2	2	2788	0.07
S. pneumoniae	HPIV-4	2	2788	0.07
K. pneumoniae	C. pneumoniae	2	3068	0.07
P. aeruginosa	HAdV	2	2720	0.07
H. influenzae	HPIV-1	2	2685	0.07
H. influenzae	HPIV-2	2	2685	0.07
S. aureus	HPIV-3	2	2669	0.07
C. pneumoniae	HCoV	5	6736	0.07
C. pneumoniae	K. pneumoniae	2	3068	0.07
IFV-B	HBoV	16	24823	0.06
IFV-B	M. pneumoniae	4	7094	0.06
HPIV-1	HRV	10	17816	0.06
HPIV-2	HCoV	17	28338	0.06
HRV	HPIV-1	10	17816	0.06
HCoV	HPIV-2	17	28338	0.06
HBoV	IFV-B	16	24823	0.06
M. pneumoniae	IFV-B	4	7094	0.06
IFV-A	RSV-A	13	28225	0.05
IFV-A	HCoV	13	28023	0.05
IFV-B	HCoV	13	28023	0.05
RSV-A	IFV-A	13	28225	0.05
RSV-B	HPIV-3	13	28576	0.05
HPIV-3	RSV-B	13	28576	0.05
HAdV	HMPV	14	28429	0.05
HCoV	IFV-A	13	28023	0.05
HCoV	IFV-B	13	28023	0.05
HMPV	HAdV	14	28429	0.05
S. pneumoniae	GAS	2	3762	0.05
K. pneumoniae	GAS	2	3763	0.05
P. aeruginosa	S. aureus	2	3764	0.05
S. aureus	P. aeruginosa	2	3764	0.05
GAS	S. pneumoniae	2	3762	0.05
GAS	K. pneumoniae	2	3763	0.05
IFV-A	RSV-B	10	28225	0.04
IFV-A	HPIV-3	10	28344	0.04
IFV-A	HMPV	12	28011	0.04
IFV-A	P. aeruginosa	1	2638	0.04
IFV-B	HPIV-3	10	28344	0.04
IFV-B	P. aeruginosa	1	2638	0.04
RSV-A	HPIV-3	12	28576	0.04
RSV-A	HCoV	10	28209	0.04
RSV-A	HBoV	10	24934	0.04
RSV-A	K. pneumoniae	1	2677	0.04
RSV-A	S. aureus	1	2677	0.04
RSV-B	IFV-A	10	28225	0.04
RSV-B	HAdV	12	28676	0.04
RSV-B	HCoV	11	28209	0.04
RSV-B	K. pneumoniae	1	2677	0.04
RSV-B	H. influenzae	1	2692	0.04
HPIV-1	HAdV	12	28779	0.04
HPIV-1	HCoV	11	28338	0.04
HPIV-1	K. pneumoniae	1	2670	0.04
HPIV-2	S. aureus	1	2669	0.04
HPIV-3	IFV-A	10	28344	0.04
HPIV-3	IFV-B	10	28344	0.04
HPIV-3	RSV-A	12	28576	0.04
HPIV-3	HBoV	9	25058	0.04
HPIV-3	K. pneumoniae	1	2670	0.04
HAdV	RSV-B	12	28676	0.04
HAdV	HPIV-1	12	28779	0.04
HCoV	RSV-A	10	28209	0.04
HCoV	RSV-B	11	28209	0.04
HCoV	HPIV-1	11	28338	0.04
HCoV	HBoV	9	25046	0.04
HCoV	HMPV	12	28430	0.04
HCoV	K. pneumoniae	1	2552	0.04
HCoV	S. aureus	1	2552	0.04
HBoV	RSV-A	10	24934	0.04
HBoV	HPIV-3	9	25058	0.04
HBoV	HCoV	9	25046	0.04
HBoV	HMPV	11	25048	0.04
HMPV	IFV-A	12	28011	0.04
HMPV	HCoV	12	28430	0.04
HMPV	HBoV	11	25048	0.04
HMPV	K. pneumoniae	1	2552	0.04
HMPV	GAS	1	2548	0.04
K. pneumoniae	RSV-A	1	2677	0.04
K. pneumoniae	RSV-B	1	2677	0.04
K. pneumoniae	HPIV-1	1	2670	0.04
K. pneumoniae	HPIV-3	1	2670	0.04
K. pneumoniae	HCoV	1	2552	0.04
K. pneumoniae	HMPV	1	2552	0.04
K. pneumoniae	L. pneumophila	1	2824	0.04
P. aeruginosa	IFV-A	1	2638	0.04
P. aeruginosa	IFV-B	1	2638	0.04
P. aeruginosa	L. pneumophila	1	2821	0.04
H. influenzae	RSV-B	1	2692	0.04
H. influenzae	L. pneumophila	1	2837	0.04
S. aureus	RSV-A	1	2677	0.04
S. aureus	HPIV-2	1	2669	0.04
S. aureus	HCoV	1	2552	0.04
S. aureus	L. pneumophila	1	2822	0.04
C. pneumoniae	L. pneumophila	1	2824	0.04
GAS	HMPV	1	2548	0.04
GAS	L. pneumophila	1	2820	0.04
L. pneumophila	K. pneumoniae	1	2824	0.04
L. pneumophila	P. aeruginosa	1	2821	0.04
L. pneumophila	H. influenzae	1	2837	0.04
L. pneumophila	S. aureus	1	2822	0.04
L. pneumophila	C. pneumoniae	1	2824	0.04
L. pneumophila	GAS	1	2820	0.04
IFV-B	HPIV-4	8	28344	0.03
IFV-B	HMPV	9	28011	0.03
RSV-A	RSV-B	8	28716	0.03
RSV-B	RSV-A	8	28716	0.03
RSV-B	M. pneumoniae	2	7107	0.03
HPIV-1	HPIV-3	10	28829	0.03
HPIV-2	M. pneumoniae	2	7166	0.03
HPIV-2	C. pneumoniae	2	6907	0.03
HPIV-3	HPIV-1	10	28829	0.03
HPIV-3	C. pneumoniae	2	6907	0.03
HPIV-4	IFV-B	8	28344	0.03
HAdV	C. pneumoniae	2	7011	0.03
HBoV	C. pneumoniae	2	6667	0.03
HMPV	IFV-B	9	28011	0.03
HMPV	C. pneumoniae	2	6734	0.03
M. pneumoniae	RSV-B	2	7107	0.03
M. pneumoniae	HPIV-2	2	7166	0.03
M. pneumoniae	GAS	1	3065	0.03
P. aeruginosa	C. pneumoniae	1	3066	0.03
P. aeruginosa	GAS	1	3758	0.03
H. influenzae	GAS	1	3759	0.03
S. aureus	C. pneumoniae	1	3065	0.03
S. aureus	GAS	1	3761	0.03
C. pneumoniae	HPIV-2	2	6907	0.03
C. pneumoniae	HPIV-3	2	6907	0.03
C. pneumoniae	HAdV	2	7011	0.03
C. pneumoniae	HBoV	2	6667	0.03
C. pneumoniae	HMPV	2	6734	0.03
C. pneumoniae	P. aeruginosa	1	3066	0.03
C. pneumoniae	S. aureus	1	3065	0.03
C. pneumoniae	GAS	1	3064	0.03
GAS	M. pneumoniae	1	3065	0.03
GAS	P. aeruginosa	1	3758	0.03
GAS	H. influenzae	1	3759	0.03
GAS	S. aureus	1	3761	0.03
GAS	C. pneumoniae	1	3064	0.03
IFV-A	HPIV-1	6	28344	0.02
IFV-A	HPIV-2	7	28344	0.02
IFV-A	HPIV-4	6	28344	0.02
IFV-B	RSV-A	7	28225	0.02
IFV-B	RSV-B	7	28225	0.02
RSV-A	IFV-B	7	28225	0.02
RSV-A	HMPV	5	28187	0.02
RSV-B	IFV-B	7	28225	0.02
HPIV-1	IFV-A	6	28344	0.02
HPIV-1	HPIV-2	6	28829	0.02
HPIV-1	HBoV	4	25058	0.02
HPIV-2	IFV-A	7	28344	0.02
HPIV-2	HPIV-1	6	28829	0.02
HPIV-2	HAdV	7	28779	0.02
HPIV-2	HBoV	5	25058	0.02
HPIV-2	HMPV	5	28316	0.02
HPIV-3	HMPV	6	28316	0.02
HPIV-4	IFV-A	6	28344	0.02
HPIV-4	HRV	3	17816	0.02
HPIV-4	HAdV	6	28779	0.02
HRV	HPIV-4	3	17816	0.02
HAdV	HPIV-2	7	28779	0.02
HAdV	HPIV-4	6	28779	0.02
HBoV	HPIV-1	4	25058	0.02
HBoV	HPIV-2	5	25058	0.02
HMPV	RSV-A	5	28187	0.02
HMPV	HPIV-2	5	28316	0.02
HMPV	HPIV-3	6	28316	0.02
IFV-A	C. pneumoniae	1	6841	0.01
IFV-B	HPIV-1	4	28344	0.01
IFV-B	HPIV-2	4	28344	0.01
IFV-C	HMPV	2	28011	0.01
RSV-A	HPIV-2	3	28576	0.01
RSV-A	HPIV-4	3	28576	0.01
RSV-A	C. pneumoniae	1	6846	0.01
RSV-B	HPIV-1	3	28576	0.01
RSV-B	HMPV	4	28187	0.01
HPIV-1	IFV-B	4	28344	0.01
HPIV-1	RSV-B	3	28576	0.01
HPIV-1	HMPV	2	28316	0.01
HPIV-2	IFV-B	4	28344	0.01
HPIV-2	RSV-A	3	28576	0.01
HPIV-2	HPIV-3	3	28829	0.01
HPIV-2	HPIV-4	3	28829	0.01
HPIV-3	HPIV-2	3	28829	0.01
HPIV-4	RSV-A	3	28576	0.01
HPIV-4	HPIV-2	3	28829	0.01
HPIV-4	HBoV	3	25058	0.01
HBoV	HPIV-4	3	25058	0.01
HMPV	IFV-C	2	28011	0.01
HMPV	RSV-B	4	28187	0.01
HMPV	HPIV-1	2	28316	0.01
C. pneumoniae	IFV-A	1	6841	0.01
C. pneumoniae	RSV-A	1	6846	0.01
IFV-A	IFV-C	0	30204	0
IFV-A	GAS	0	2637	0
IFV-A	L. pneumophila	0	2149	0
IFV-B	IFV-C	0	30204	0
IFV-B	K. pneumoniae	0	2641	0
IFV-B	C. pneumoniae	0	6841	0
IFV-B	GAS	0	2637	0
IFV-B	L. pneumophila	0	2149	0
IFV-C	IFV-A	0	30204	0
IFV-C	IFV-B	0	30204	0
IFV-C	RSV-A	0	28225	0
IFV-C	RSV-B	0	28225	0
IFV-C	HPIV-1	0	28344	0
IFV-C	HPIV-2	0	28344	0
IFV-C	HPIV-3	0	28344	0
IFV-C	HPIV-4	0	28344	0
IFV-C	HRV	0	17677	0
IFV-C	HAdV	0	28456	0
IFV-C	HCoV	0	28023	0
IFV-C	HBoV	0	24823	0
IFV-C	S. pneumoniae	0	2758	0
IFV-C	M. pneumoniae	0	7094	0
IFV-C	K. pneumoniae	0	2641	0
IFV-C	P. aeruginosa	0	2638	0
IFV-C	H. influenzae	0	2655	0
IFV-C	S. aureus	0	2641	0
IFV-C	C. pneumoniae	0	6841	0
IFV-C	GAS	0	2637	0
IFV-C	L. pneumophila	0	2149	0
RSV-A	IFV-C	0	28225	0
RSV-A	HPIV-1	1	28576	0
RSV-A	P. aeruginosa	0	2674	0
RSV-A	GAS	0	2673	0
RSV-A	L. pneumophila	0	2172	0
RSV-B	IFV-C	0	28225	0
RSV-B	HPIV-2	1	28576	0
RSV-B	HPIV-4	1	28576	0
RSV-B	HBoV	1	24934	0
RSV-B	P. aeruginosa	0	2674	0
RSV-B	S. aureus	0	2677	0
RSV-B	C. pneumoniae	0	6846	0
RSV-B	GAS	0	2673	0
RSV-B	L. pneumophila	0	2172	0
HPIV-1	IFV-C	0	28344	0
HPIV-1	RSV-A	1	28576	0
HPIV-1	HPIV-4	0	28829	0
HPIV-1	S. aureus	0	2669	0
HPIV-1	C. pneumoniae	0	6907	0
HPIV-1	GAS	0	2666	0
HPIV-1	L. pneumophila	0	2161	0
HPIV-2	IFV-C	0	28344	0
HPIV-2	RSV-B	1	28576	0
HPIV-2	K. pneumoniae	0	2670	0
HPIV-2	P. aeruginosa	0	2667	0
HPIV-2	GAS	0	2666	0
HPIV-2	L. pneumophila	0	2161	0
HPIV-3	IFV-C	0	28344	0
HPIV-3	HPIV-4	1	28829	0
HPIV-3	P. aeruginosa	0	2667	0
HPIV-3	GAS	0	2666	0
HPIV-3	L. pneumophila	0	2161	0
HPIV-4	IFV-C	0	28344	0
HPIV-4	RSV-B	1	28576	0
HPIV-4	HPIV-1	0	28829	0
HPIV-4	HPIV-3	1	28829	0
HPIV-4	HCoV	0	28338	0
HPIV-4	HMPV	1	28316	0
HPIV-4	K. pneumoniae	0	2670	0
HPIV-4	P. aeruginosa	0	2667	0
HPIV-4	H. influenzae	0	2685	0
HPIV-4	S. aureus	0	2669	0
HPIV-4	C. pneumoniae	0	6907	0
HPIV-4	GAS	0	2666	0
HPIV-4	L. pneumophila	0	2161	0
HRV	IFV-C	0	17677	0
HRV	GAS	0	1657	0
HRV	L. pneumophila	0	1667	0
HAdV	IFV-C	0	28456	0
HAdV	S. aureus	0	2722	0
HAdV	GAS	0	2719	0
HCoV	IFV-C	0	28023	0
HCoV	HPIV-4	0	28338	0
HCoV	GAS	0	2548	0
HCoV	L. pneumophila	0	2015	0
HBoV	IFV-C	0	24823	0
HBoV	RSV-B	1	24934	0
HBoV	GAS	0	2508	0
HBoV	L. pneumophila	0	2015	0
HMPV	HPIV-4	1	28316	0
HMPV	P. aeruginosa	0	2550	0
HMPV	H. influenzae	0	2567	0
HMPV	S. aureus	0	2552	0
HMPV	L. pneumophila	0	2015	0
S. pneumoniae	IFV-C	0	2758	0
M. pneumoniae	IFV-C	0	7094	0
K. pneumoniae	IFV-B	0	2641	0
K. pneumoniae	IFV-C	0	2641	0
K. pneumoniae	HPIV-2	0	2670	0
K. pneumoniae	HPIV-4	0	2670	0
P. aeruginosa	IFV-C	0	2638	0
P. aeruginosa	RSV-A	0	2674	0
P. aeruginosa	RSV-B	0	2674	0
P. aeruginosa	HPIV-2	0	2667	0
P. aeruginosa	HPIV-3	0	2667	0
P. aeruginosa	HPIV-4	0	2667	0
P. aeruginosa	HMPV	0	2550	0
H. influenzae	IFV-C	0	2655	0
H. influenzae	HPIV-4	0	2685	0
H. influenzae	HMPV	0	2567	0
S. aureus	IFV-C	0	2641	0
S. aureus	RSV-B	0	2677	0
S. aureus	HPIV-1	0	2669	0
S. aureus	HPIV-4	0	2669	0
S. aureus	HAdV	0	2722	0
S. aureus	HMPV	0	2552	0
C. pneumoniae	IFV-B	0	6841	0
C. pneumoniae	IFV-C	0	6841	0
C. pneumoniae	RSV-B	0	6846	0
C. pneumoniae	HPIV-1	0	6907	0
C. pneumoniae	HPIV-4	0	6907	0
GAS	IFV-A	0	2637	0
GAS	IFV-B	0	2637	0
GAS	IFV-C	0	2637	0
GAS	RSV-A	0	2673	0
GAS	RSV-B	0	2673	0
GAS	HPIV-1	0	2666	0
GAS	HPIV-2	0	2666	0
GAS	HPIV-3	0	2666	0
GAS	HPIV-4	0	2666	0
GAS	HRV	0	1657	0
GAS	HAdV	0	2719	0
GAS	HCoV	0	2548	0
GAS	HBoV	0	2508	0
L. pneumophila	IFV-A	0	2149	0
L. pneumophila	IFV-B	0	2149	0
L. pneumophila	IFV-C	0	2149	0
L. pneumophila	RSV-A	0	2172	0
L. pneumophila	RSV-B	0	2172	0
L. pneumophila	HPIV-1	0	2161	0
L. pneumophila	HPIV-2	0	2161	0
L. pneumophila	HPIV-3	0	2161	0
L. pneumophila	HPIV-4	0	2161	0
L. pneumophila	HRV	0	1667	0
L. pneumophila	HCoV	0	2015	0
L. pneumophila	HBoV	0	2015	0
L. pneumophila	HMPV	0	2015	0
