# Supplementary material for: Etiological and epidemiological features of acute respiratory infections in China
Source: Nat Commun. 2021 Aug 18;12:5026. doi: 10.1038/s41467-021-25120-6 (PMC8373954; doi:10.1038/s41467-021-25120-6)
Supplement: Supplementary file 4 — Source Data [file 41467_2021_25120_MOESM4_ESM.zip › Supplementary data/Supplementary Fig. 2/Supplementary Fig. 2C.csv]

pathogen_1	pathogen_2	co_detection	fenmu	percent
IFV-A	H. influenzae	79	7753	1.02
H. influenzae	IFV-A	79	7753	1.02
S. pneumoniae	H. influenzae	130	14309	0.91
H. influenzae	S. pneumoniae	130	14309	0.91
HRV	S. pneumoniae	45	6610	0.68
S. pneumoniae	HRV	45	6610	0.68
HRV	H. influenzae	23	6569	0.35
H. influenzae	HRV	23	6569	0.35
HCoV	S. pneumoniae	26	8322	0.31
S. pneumoniae	HCoV	26	8322	0.31
HRV	K. pneumoniae	19	6422	0.3
K. pneumoniae	HRV	19	6422	0.3
S. pneumoniae	M. pneumoniae	33	11633	0.28
M. pneumoniae	S. pneumoniae	33	11633	0.28
K. pneumoniae	P. aeruginosa	37	14185	0.26
P. aeruginosa	K. pneumoniae	37	14185	0.26
M. pneumoniae	H. influenzae	28	11065	0.25
H. influenzae	M. pneumoniae	28	11065	0.25
IFV-A	K. pneumoniae	18	7599	0.24
K. pneumoniae	IFV-A	18	7599	0.24
IFV-A	M. pneumoniae	36	15788	0.23
M. pneumoniae	IFV-A	36	15788	0.23
M. pneumoniae	K. pneumoniae	24	10900	0.22
K. pneumoniae	M. pneumoniae	24	10900	0.22
S. pneumoniae	K. pneumoniae	29	14143	0.21
K. pneumoniae	S. pneumoniae	29	14143	0.21
HRV	HCoV	62	33329	0.19
HCoV	HRV	62	33329	0.19
K. pneumoniae	H. influenzae	27	14139	0.19
P. aeruginosa	S. aureus	27	14179	0.19
H. influenzae	K. pneumoniae	27	14139	0.19
S. aureus	P. aeruginosa	27	14179	0.19
HRV	M. pneumoniae	19	10557	0.18
M. pneumoniae	HRV	19	10557	0.18
IFV-A	HAdV	93	53560	0.17
HAdV	IFV-A	93	53560	0.17
HCoV	H. influenzae	13	7698	0.17
K. pneumoniae	S. aureus	24	14184	0.17
H. influenzae	HCoV	13	7698	0.17
S. aureus	K. pneumoniae	24	14184	0.17
HRV	HAdV	54	33445	0.16
HAdV	HRV	54	33445	0.16
HPIV-2	HRV	51	33404	0.15
HRV	HPIV-2	51	33404	0.15
HAdV	HBoV	69	48349	0.14
HBoV	HAdV	69	48349	0.14
IFV-A	S. pneumoniae	11	8357	0.13
IFV-B	S. pneumoniae	11	8357	0.13
S. pneumoniae	IFV-A	11	8357	0.13
S. pneumoniae	IFV-B	11	8357	0.13
S. pneumoniae	P. aeruginosa	17	14131	0.12
S. pneumoniae	S. aureus	17	14140	0.12
P. aeruginosa	S. pneumoniae	17	14131	0.12
S. aureus	S. pneumoniae	17	14140	0.12
HPIV-3	K. pneumoniae	8	7601	0.11
HAdV	K. pneumoniae	8	7601	0.11
HMPV	S. pneumoniae	9	8356	0.11
S. pneumoniae	HMPV	9	8356	0.11
K. pneumoniae	HPIV-3	8	7601	0.11
K. pneumoniae	HAdV	8	7601	0.11
IFV-A	IFV-B	57	58522	0.1
IFV-A	HBoV	46	47854	0.1
IFV-B	IFV-A	57	58522	0.1
HPIV-3	S. pneumoniae	8	8374	0.1
HRV	HMPV	34	33387	0.1
HBoV	IFV-A	46	47854	0.1
HMPV	HRV	34	33387	0.1
S. pneumoniae	HPIV-3	8	8374	0.1
IFV-A	HCoV	50	52843	0.09
IFV-B	HRV	30	33147	0.09
IFV-B	H. influenzae	7	7753	0.09
HRV	IFV-B	30	33147	0.09
HRV	P. aeruginosa	6	6415	0.09
HAdV	H. influenzae	7	7759	0.09
HCoV	IFV-A	50	52843	0.09
S. pneumoniae	C. pneumoniae	10	11632	0.09
P. aeruginosa	HRV	6	6415	0.09
H. influenzae	IFV-B	7	7753	0.09
H. influenzae	HAdV	7	7759	0.09
C. pneumoniae	S. pneumoniae	10	11632	0.09
IFV-A	HPIV-3	41	53043	0.08
IFV-A	HRV	27	33147	0.08
IFV-A	P. aeruginosa	6	7592	0.08
IFV-A	S. aureus	6	7596	0.08
HPIV-3	IFV-A	41	53043	0.08
HRV	IFV-A	27	33147	0.08
HAdV	HCoV	44	53448	0.08
HCoV	HAdV	44	53448	0.08
HCoV	K. pneumoniae	6	7540	0.08
HMPV	K. pneumoniae	6	7574	0.08
M. pneumoniae	P. aeruginosa	9	10890	0.08
K. pneumoniae	HCoV	6	7540	0.08
K. pneumoniae	HMPV	6	7574	0.08
P. aeruginosa	IFV-A	6	7592	0.08
P. aeruginosa	M. pneumoniae	9	10890	0.08
P. aeruginosa	H. influenzae	11	14128	0.08
H. influenzae	P. aeruginosa	11	14128	0.08
H. influenzae	C. pneumoniae	9	11065	0.08
S. aureus	IFV-A	6	7596	0.08
C. pneumoniae	H. influenzae	9	11065	0.08
HPIV-2	HCoV	40	53397	0.07
HAdV	M. pneumoniae	11	15993	0.07
HCoV	HPIV-2	40	53397	0.07
HCoV	HMPV	35	53452	0.07
HMPV	HCoV	35	53452	0.07
M. pneumoniae	HAdV	11	15993	0.07
M. pneumoniae	L. pneumophila	7	10064	0.07
K. pneumoniae	L. pneumophila	7	9645	0.07
P. aeruginosa	L. pneumophila	7	9633	0.07
L. pneumophila	M. pneumoniae	7	10064	0.07
L. pneumophila	K. pneumoniae	7	9645	0.07
L. pneumophila	P. aeruginosa	7	9633	0.07
IFV-B	HAdV	33	53560	0.06
RSV-A	HRV	20	33397	0.06
RSV-B	S. pneumoniae	5	8369	0.06
HRV	RSV-A	20	33397	0.06
HAdV	IFV-B	33	53560	0.06
HAdV	HMPV	34	53529	0.06
HCoV	M. pneumoniae	10	15918	0.06
HMPV	HAdV	34	53529	0.06
S. pneumoniae	RSV-B	5	8369	0.06
M. pneumoniae	HCoV	10	15918	0.06
M. pneumoniae	S. aureus	6	10894	0.06
H. influenzae	S. aureus	8	14131	0.06
S. aureus	M. pneumoniae	6	10894	0.06
S. aureus	H. influenzae	8	14131	0.06
IFV-A	HMPV	24	52927	0.05
IFV-B	HBoV	26	47854	0.05
IFV-B	K. pneumoniae	4	7599	0.05
IFV-B	S. aureus	4	7596	0.05
HPIV-2	K. pneumoniae	4	7601	0.05
HPIV-3	HRV	17	33404	0.05
HPIV-4	HAdV	25	53493	0.05
HRV	HPIV-3	17	33404	0.05
HRV	HBoV	16	33388	0.05
HAdV	HPIV-4	25	53493	0.05
HAdV	S. pneumoniae	4	8383	0.05
HBoV	IFV-B	26	47854	0.05
HBoV	HRV	16	33388	0.05
HMPV	IFV-A	24	52927	0.05
HMPV	H. influenzae	4	7732	0.05
S. pneumoniae	HAdV	4	8383	0.05
K. pneumoniae	IFV-B	4	7599	0.05
K. pneumoniae	HPIV-2	4	7601	0.05
H. influenzae	HMPV	4	7732	0.05
H. influenzae	L. pneumophila	5	9808	0.05
S. aureus	IFV-B	4	7596	0.05
L. pneumophila	H. influenzae	5	9808	0.05
IFV-A	RSV-A	22	52916	0.04
IFV-A	RSV-B	22	52916	0.04
IFV-A	HPIV-4	20	53043	0.04
IFV-B	HPIV-4	23	53043	0.04
IFV-B	M. pneumoniae	6	15788	0.04
RSV-A	IFV-A	22	52916	0.04
RSV-A	K. pneumoniae	3	7588	0.04
RSV-B	IFV-A	22	52916	0.04
RSV-B	HRV	15	33397	0.04
HPIV-2	HAdV	22	53493	0.04
HPIV-2	HMPV	22	53450	0.04
HPIV-2	M. pneumoniae	6	15971	0.04
HPIV-4	IFV-A	20	53043	0.04
HPIV-4	IFV-B	23	53043	0.04
HPIV-4	HBoV	19	48289	0.04
HRV	RSV-B	15	33397	0.04
HAdV	HPIV-2	22	53493	0.04
HBoV	HPIV-4	19	48289	0.04
HBoV	S. pneumoniae	3	8076	0.04
HMPV	HPIV-2	22	53450	0.04
S. pneumoniae	HBoV	3	8076	0.04
S. pneumoniae	L. pneumophila	4	10388	0.04
M. pneumoniae	IFV-B	6	15788	0.04
M. pneumoniae	HPIV-2	6	15971	0.04
M. pneumoniae	C. pneumoniae	9	20176	0.04
K. pneumoniae	RSV-A	3	7588	0.04
P. aeruginosa	C. pneumoniae	4	10889	0.04
P. aeruginosa	GAS	5	14097	0.04
S. aureus	C. pneumoniae	4	10893	0.04
S. aureus	GAS	6	14105	0.04
C. pneumoniae	M. pneumoniae	9	20176	0.04
C. pneumoniae	P. aeruginosa	4	10889	0.04
C. pneumoniae	S. aureus	4	10893	0.04
GAS	P. aeruginosa	5	14097	0.04
GAS	S. aureus	6	14105	0.04
L. pneumophila	S. pneumoniae	4	10388	0.04
IFV-A	HPIV-2	14	53043	0.03
IFV-A	GAS	2	7568	0.03
IFV-B	RSV-A	14	52916	0.03
IFV-B	HMPV	16	52927	0.03
IFV-B	P. aeruginosa	2	7592	0.03
IFV-B	GAS	2	7568	0.03
RSV-A	IFV-B	14	52916	0.03
RSV-B	K. pneumoniae	2	7588	0.03
HPIV-1	HRV	11	33404	0.03
HPIV-1	HCoV	17	53397	0.03
HPIV-1	K. pneumoniae	2	7601	0.03
HPIV-1	H. influenzae	2	7759	0.03
HPIV-2	IFV-A	14	53043	0.03
HPIV-2	H. influenzae	2	7759	0.03
HPIV-3	HAdV	17	53493	0.03
HPIV-3	HCoV	18	53397	0.03
HPIV-3	M. pneumoniae	5	15971	0.03
HPIV-4	H. influenzae	2	7759	0.03
HRV	HPIV-1	11	33404	0.03
HRV	S. aureus	2	6416	0.03
HAdV	HPIV-3	17	53493	0.03
HAdV	S. aureus	2	7598	0.03
HAdV	C. pneumoniae	5	15081	0.03
HCoV	HPIV-1	17	53397	0.03
HCoV	HPIV-3	18	53397	0.03
HCoV	HBoV	13	48287	0.03
HBoV	HCoV	13	48287	0.03
HBoV	M. pneumoniae	4	15673	0.03
HBoV	P. aeruginosa	2	7294	0.03
HBoV	H. influenzae	2	7457	0.03
HBoV	GAS	2	7274	0.03
HMPV	IFV-B	16	52927	0.03
HMPV	M. pneumoniae	5	15956	0.03
S. pneumoniae	GAS	4	14140	0.03
M. pneumoniae	HPIV-3	5	15971	0.03
M. pneumoniae	HBoV	4	15673	0.03
M. pneumoniae	HMPV	5	15956	0.03
M. pneumoniae	GAS	3	10910	0.03
K. pneumoniae	RSV-B	2	7588	0.03
K. pneumoniae	HPIV-1	2	7601	0.03
K. pneumoniae	C. pneumoniae	3	10899	0.03
K. pneumoniae	GAS	4	14106	0.03
P. aeruginosa	IFV-B	2	7592	0.03
P. aeruginosa	HBoV	2	7294	0.03
H. influenzae	HPIV-1	2	7759	0.03
H. influenzae	HPIV-2	2	7759	0.03
H. influenzae	HPIV-4	2	7759	0.03
H. influenzae	HBoV	2	7457	0.03
H. influenzae	GAS	4	14133	0.03
S. aureus	HRV	2	6416	0.03
S. aureus	HAdV	2	7598	0.03
S. aureus	L. pneumophila	3	9636	0.03
C. pneumoniae	HAdV	5	15081	0.03
C. pneumoniae	K. pneumoniae	3	10899	0.03
C. pneumoniae	GAS	3	10911	0.03
C. pneumoniae	L. pneumophila	3	10060	0.03
GAS	IFV-A	2	7568	0.03
GAS	IFV-B	2	7568	0.03
GAS	HBoV	2	7274	0.03
GAS	S. pneumoniae	4	14140	0.03
GAS	M. pneumoniae	3	10910	0.03
GAS	K. pneumoniae	4	14106	0.03
GAS	H. influenzae	4	14133	0.03
GAS	C. pneumoniae	3	10911	0.03
GAS	L. pneumophila	3	9655	0.03
L. pneumophila	S. aureus	3	9636	0.03
L. pneumophila	C. pneumoniae	3	10060	0.03
L. pneumophila	GAS	3	9655	0.03
IFV-A	HPIV-1	13	53043	0.02
IFV-B	RSV-B	9	52916	0.02
IFV-B	HCoV	13	52843	0.02
IFV-C	HPIV-2	8	53043	0.02
IFV-C	HRV	7	33147	0.02
RSV-A	HAdV	11	53501	0.02
RSV-A	S. pneumoniae	2	8369	0.02
RSV-B	IFV-B	9	52916	0.02
RSV-B	HCoV	13	53345	0.02
HPIV-1	IFV-A	13	53043	0.02
HPIV-1	HPIV-2	12	53678	0.02
HPIV-1	HAdV	12	53493	0.02
HPIV-1	HMPV	11	53450	0.02
HPIV-1	S. pneumoniae	2	8374	0.02
HPIV-2	IFV-C	8	53043	0.02
HPIV-2	HPIV-1	12	53678	0.02
HPIV-2	HPIV-3	10	53678	0.02
HPIV-2	HBoV	9	48289	0.02
HPIV-3	HPIV-2	10	53678	0.02
HPIV-3	HMPV	13	53450	0.02
HPIV-4	HRV	7	33404	0.02
HPIV-4	M. pneumoniae	3	15971	0.02
HRV	IFV-C	7	33147	0.02
HRV	HPIV-4	7	33404	0.02
HAdV	RSV-A	11	53501	0.02
HAdV	HPIV-1	12	53493	0.02
HAdV	L. pneumophila	1	5735	0.02
HCoV	IFV-B	13	52843	0.02
HCoV	RSV-B	13	53345	0.02
HBoV	HPIV-2	9	48289	0.02
HBoV	HMPV	12	48349	0.02
HBoV	L. pneumophila	1	5694	0.02
HMPV	HPIV-1	11	53450	0.02
HMPV	HPIV-3	13	53450	0.02
HMPV	HBoV	12	48349	0.02
S. pneumoniae	RSV-A	2	8369	0.02
S. pneumoniae	HPIV-1	2	8374	0.02
M. pneumoniae	HPIV-4	3	15971	0.02
L. pneumophila	HAdV	1	5735	0.02
L. pneumophila	HBoV	1	5694	0.02
IFV-A	IFV-C	3	58522	0.01
IFV-A	C. pneumoniae	1	14867	0.01
IFV-B	HPIV-1	3	53043	0.01
IFV-B	HPIV-2	4	53043	0.01
IFV-B	HPIV-3	6	53043	0.01
IFV-B	C. pneumoniae	1	14867	0.01
IFV-C	IFV-A	3	58522	0.01
IFV-C	HPIV-3	5	53043	0.01
IFV-C	K. pneumoniae	1	7599	0.01
RSV-A	RSV-B	7	53570	0.01
RSV-A	HPIV-1	3	53411	0.01
RSV-A	HPIV-2	5	53411	0.01
RSV-A	HPIV-3	4	53411	0.01
RSV-A	HCoV	8	53345	0.01
RSV-A	HBoV	4	48236	0.01
RSV-A	HMPV	4	53400	0.01
RSV-A	M. pneumoniae	1	15947	0.01
RSV-A	P. aeruginosa	1	7581	0.01
RSV-A	H. influenzae	1	7746	0.01
RSV-B	RSV-A	7	53570	0.01
RSV-B	HPIV-1	3	53411	0.01
RSV-B	HPIV-2	4	53411	0.01
RSV-B	HPIV-3	6	53411	0.01
RSV-B	HAdV	3	53501	0.01
RSV-B	HMPV	8	53400	0.01
RSV-B	M. pneumoniae	1	15947	0.01
HPIV-1	IFV-B	3	53043	0.01
HPIV-1	RSV-A	3	53411	0.01
HPIV-1	RSV-B	3	53411	0.01
HPIV-1	HPIV-3	3	53678	0.01
HPIV-1	HPIV-4	5	53678	0.01
HPIV-1	M. pneumoniae	2	15971	0.01
HPIV-1	S. aureus	1	7597	0.01
HPIV-2	IFV-B	4	53043	0.01
HPIV-2	RSV-A	5	53411	0.01
HPIV-2	RSV-B	4	53411	0.01
HPIV-2	HPIV-4	4	53678	0.01
HPIV-2	S. pneumoniae	1	8374	0.01
HPIV-2	C. pneumoniae	1	15057	0.01
HPIV-3	IFV-B	6	53043	0.01
HPIV-3	IFV-C	5	53043	0.01
HPIV-3	RSV-A	4	53411	0.01
HPIV-3	RSV-B	6	53411	0.01
HPIV-3	HPIV-1	3	53678	0.01
HPIV-3	P. aeruginosa	1	7594	0.01
HPIV-3	H. influenzae	1	7759	0.01
HPIV-3	GAS	1	7574	0.01
HPIV-4	HPIV-1	5	53678	0.01
HPIV-4	HPIV-2	4	53678	0.01
HPIV-4	HCoV	4	53397	0.01
HPIV-4	S. pneumoniae	1	8374	0.01
HPIV-4	K. pneumoniae	1	7601	0.01
HRV	C. pneumoniae	1	10299	0.01
HAdV	RSV-B	3	53501	0.01
HAdV	P. aeruginosa	1	7594	0.01
HCoV	RSV-A	8	53345	0.01
HCoV	HPIV-4	4	53397	0.01
HCoV	P. aeruginosa	1	7533	0.01
HCoV	S. aureus	1	7536	0.01
HCoV	GAS	1	7513	0.01
HBoV	RSV-A	4	48236	0.01
HBoV	K. pneumoniae	1	7301	0.01
HMPV	RSV-A	4	53400	0.01
HMPV	RSV-B	8	53400	0.01
HMPV	S. aureus	1	7570	0.01
HMPV	GAS	1	7547	0.01
S. pneumoniae	HPIV-2	1	8374	0.01
S. pneumoniae	HPIV-4	1	8374	0.01
M. pneumoniae	RSV-A	1	15947	0.01
M. pneumoniae	RSV-B	1	15947	0.01
M. pneumoniae	HPIV-1	2	15971	0.01
K. pneumoniae	IFV-C	1	7599	0.01
K. pneumoniae	HPIV-4	1	7601	0.01
K. pneumoniae	HBoV	1	7301	0.01
P. aeruginosa	RSV-A	1	7581	0.01
P. aeruginosa	HPIV-3	1	7594	0.01
P. aeruginosa	HAdV	1	7594	0.01
P. aeruginosa	HCoV	1	7533	0.01
H. influenzae	RSV-A	1	7746	0.01
H. influenzae	HPIV-3	1	7759	0.01
S. aureus	HPIV-1	1	7597	0.01
S. aureus	HCoV	1	7536	0.01
S. aureus	HMPV	1	7570	0.01
C. pneumoniae	IFV-A	1	14867	0.01
C. pneumoniae	IFV-B	1	14867	0.01
C. pneumoniae	HPIV-2	1	15057	0.01
C. pneumoniae	HRV	1	10299	0.01
GAS	HPIV-3	1	7574	0.01
GAS	HCoV	1	7513	0.01
GAS	HMPV	1	7547	0.01
IFV-A	L. pneumophila	0	5708	0
IFV-B	IFV-C	2	58522	0
IFV-B	L. pneumophila	0	5708	0
IFV-C	IFV-B	2	58522	0
IFV-C	RSV-A	0	52916	0
IFV-C	RSV-B	1	52916	0
IFV-C	HPIV-1	0	53043	0
IFV-C	HPIV-4	1	53043	0
IFV-C	HAdV	1	53560	0
IFV-C	HCoV	0	52843	0
IFV-C	HBoV	0	47854	0
IFV-C	HMPV	0	52927	0
IFV-C	S. pneumoniae	0	8357	0
IFV-C	M. pneumoniae	0	15788	0
IFV-C	P. aeruginosa	0	7592	0
IFV-C	H. influenzae	0	7753	0
IFV-C	S. aureus	0	7596	0
IFV-C	C. pneumoniae	0	14867	0
IFV-C	GAS	0	7568	0
IFV-C	L. pneumophila	0	5708	0
RSV-A	IFV-C	0	52916	0
RSV-A	HPIV-4	1	53411	0
RSV-A	S. aureus	0	7584	0
RSV-A	C. pneumoniae	0	15032	0
RSV-A	GAS	0	7561	0
RSV-A	L. pneumophila	0	5724	0
RSV-B	IFV-C	1	52916	0
RSV-B	HPIV-4	2	53411	0
RSV-B	HBoV	1	48236	0
RSV-B	P. aeruginosa	0	7581	0
RSV-B	H. influenzae	0	7746	0
RSV-B	S. aureus	0	7584	0
RSV-B	C. pneumoniae	0	15032	0
RSV-B	GAS	0	7561	0
RSV-B	L. pneumophila	0	5724	0
HPIV-1	IFV-C	0	53043	0
HPIV-1	HBoV	2	48289	0
HPIV-1	P. aeruginosa	0	7594	0
HPIV-1	C. pneumoniae	0	15057	0
HPIV-1	GAS	0	7574	0
HPIV-1	L. pneumophila	0	5728	0
HPIV-2	P. aeruginosa	0	7594	0
HPIV-2	S. aureus	0	7597	0
HPIV-2	GAS	0	7574	0
HPIV-2	L. pneumophila	0	5728	0
HPIV-3	HPIV-4	1	53678	0
HPIV-3	HBoV	1	48289	0
HPIV-3	S. aureus	0	7597	0
HPIV-3	C. pneumoniae	0	15057	0
HPIV-3	L. pneumophila	0	5728	0
HPIV-4	IFV-C	1	53043	0
HPIV-4	RSV-A	1	53411	0
HPIV-4	RSV-B	2	53411	0
HPIV-4	HPIV-3	1	53678	0
HPIV-4	HMPV	1	53450	0
HPIV-4	P. aeruginosa	0	7594	0
HPIV-4	S. aureus	0	7597	0
HPIV-4	C. pneumoniae	0	15057	0
HPIV-4	GAS	0	7574	0
HPIV-4	L. pneumophila	0	5728	0
HRV	GAS	0	6401	0
HRV	L. pneumophila	0	4863	0
HAdV	IFV-C	1	53560	0
HAdV	GAS	0	7574	0
HCoV	IFV-C	0	52843	0
HCoV	C. pneumoniae	0	15004	0
HCoV	L. pneumophila	0	5671	0
HBoV	IFV-C	0	47854	0
HBoV	RSV-B	1	48236	0
HBoV	HPIV-1	2	48289	0
HBoV	HPIV-3	1	48289	0
HBoV	S. aureus	0	7297	0
HBoV	C. pneumoniae	0	14766	0
HMPV	IFV-C	0	52927	0
HMPV	HPIV-4	1	53450	0
HMPV	P. aeruginosa	0	7567	0
HMPV	C. pneumoniae	0	15040	0
HMPV	L. pneumophila	0	5705	0
S. pneumoniae	IFV-C	0	8357	0
M. pneumoniae	IFV-C	0	15788	0
P. aeruginosa	IFV-C	0	7592	0
P. aeruginosa	RSV-B	0	7581	0
P. aeruginosa	HPIV-1	0	7594	0
P. aeruginosa	HPIV-2	0	7594	0
P. aeruginosa	HPIV-4	0	7594	0
P. aeruginosa	HMPV	0	7567	0
H. influenzae	IFV-C	0	7753	0
H. influenzae	RSV-B	0	7746	0
S. aureus	IFV-C	0	7596	0
S. aureus	RSV-A	0	7584	0
S. aureus	RSV-B	0	7584	0
S. aureus	HPIV-2	0	7597	0
S. aureus	HPIV-3	0	7597	0
S. aureus	HPIV-4	0	7597	0
S. aureus	HBoV	0	7297	0
C. pneumoniae	IFV-C	0	14867	0
C. pneumoniae	RSV-A	0	15032	0
C. pneumoniae	RSV-B	0	15032	0
C. pneumoniae	HPIV-1	0	15057	0
C. pneumoniae	HPIV-3	0	15057	0
C. pneumoniae	HPIV-4	0	15057	0
C. pneumoniae	HCoV	0	15004	0
C. pneumoniae	HBoV	0	14766	0
C. pneumoniae	HMPV	0	15040	0
GAS	IFV-C	0	7568	0
GAS	RSV-A	0	7561	0
GAS	RSV-B	0	7561	0
GAS	HPIV-1	0	7574	0
GAS	HPIV-2	0	7574	0
GAS	HPIV-4	0	7574	0
GAS	HRV	0	6401	0
GAS	HAdV	0	7574	0
L. pneumophila	IFV-A	0	5708	0
L. pneumophila	IFV-B	0	5708	0
L. pneumophila	IFV-C	0	5708	0
L. pneumophila	RSV-A	0	5724	0
L. pneumophila	RSV-B	0	5724	0
L. pneumophila	HPIV-1	0	5728	0
L. pneumophila	HPIV-2	0	5728	0
L. pneumophila	HPIV-3	0	5728	0
L. pneumophila	HPIV-4	0	5728	0
L. pneumophila	HRV	0	4863	0
L. pneumophila	HCoV	0	5671	0
L. pneumophila	HMPV	0	5705	0
