# Supplementary material for: Etiological and epidemiological features of acute respiratory infections in China
Source: Nat Commun. 2021 Aug 18;12:5026. doi: 10.1038/s41467-021-25120-6 (PMC8373954; doi:10.1038/s41467-021-25120-6)
Supplement: Supplementary file 4 — Source Data [file 41467_2021_25120_MOESM4_ESM.zip › Supplementary data/Supplementary Fig. 2/Supplementary Fig. 2D.csv]

pathogen_1	pathogen_2	co_detection	fenmu	percent
S. pneumoniae	H. influenzae	142	15703	0.9
H. influenzae	S. pneumoniae	142	15703	0.9
HRV	S. pneumoniae	51	7412	0.69
S. pneumoniae	HRV	51	7412	0.69
IFV-A	H. influenzae	46	8393	0.55
K. pneumoniae	P. aeruginosa	86	15517	0.55
P. aeruginosa	K. pneumoniae	86	15517	0.55
H. influenzae	IFV-A	46	8393	0.55
HCoV	S. pneumoniae	36	8582	0.42
S. pneumoniae	HCoV	36	8582	0.42
HRV	K. pneumoniae	28	7202	0.39
K. pneumoniae	HRV	28	7202	0.39
HRV	H. influenzae	23	7387	0.31
H. influenzae	HRV	23	7387	0.31
P. aeruginosa	S. aureus	47	15515	0.3
S. aureus	P. aeruginosa	47	15515	0.3
IFV-A	S. pneumoniae	23	8640	0.27
S. pneumoniae	IFV-A	23	8640	0.27
S. pneumoniae	K. pneumoniae	41	15494	0.26
K. pneumoniae	S. pneumoniae	41	15494	0.26
HCoV	K. pneumoniae	20	8137	0.25
K. pneumoniae	HCoV	20	8137	0.25
IFV-A	P. aeruginosa	19	8219	0.23
HRV	HCoV	39	17203	0.23
HCoV	HRV	39	17203	0.23
P. aeruginosa	IFV-A	19	8219	0.23
IFV-A	HRV	33	17208	0.19
HRV	IFV-A	33	17208	0.19
HCoV	H. influenzae	16	8331	0.19
K. pneumoniae	S. aureus	29	15538	0.19
H. influenzae	HCoV	16	8331	0.19
S. aureus	K. pneumoniae	29	15538	0.19
K. pneumoniae	H. influenzae	28	15477	0.18
H. influenzae	K. pneumoniae	28	15477	0.18
HRV	P. aeruginosa	12	7195	0.17
P. aeruginosa	HRV	12	7195	0.17
IFV-A	K. pneumoniae	12	8204	0.15
RSV-B	S. pneumoniae	13	8635	0.15
HPIV-3	HCoV	34	22567	0.15
HCoV	HPIV-3	34	22567	0.15
HCoV	P. aeruginosa	12	8152	0.15
S. pneumoniae	RSV-B	13	8635	0.15
S. pneumoniae	P. aeruginosa	23	15471	0.15
K. pneumoniae	IFV-A	12	8204	0.15
P. aeruginosa	HCoV	12	8152	0.15
P. aeruginosa	S. pneumoniae	23	15471	0.15
IFV-A	M. pneumoniae	12	10334	0.12
IFV-B	S. pneumoniae	10	8640	0.12
HPIV-3	S. pneumoniae	10	8673	0.12
HPIV-3	K. pneumoniae	10	8228	0.12
HRV	HAdV	20	17352	0.12
HRV	HMPV	21	17292	0.12
HAdV	HRV	20	17352	0.12
HMPV	HRV	21	17292	0.12
HMPV	K. pneumoniae	10	8191	0.12
S. pneumoniae	IFV-B	10	8640	0.12
S. pneumoniae	HPIV-3	10	8673	0.12
M. pneumoniae	IFV-A	12	10334	0.12
K. pneumoniae	HPIV-3	10	8228	0.12
K. pneumoniae	HMPV	10	8191	0.12
P. aeruginosa	H. influenzae	19	15468	0.12
H. influenzae	P. aeruginosa	19	15468	0.12
HPIV-3	P. aeruginosa	9	8243	0.11
P. aeruginosa	HPIV-3	9	8243	0.11
IFV-A	HCoV	23	22399	0.1
IFV-A	S. aureus	8	8193	0.1
HPIV-2	HRV	17	17336	0.1
HRV	HPIV-2	17	17336	0.1
HCoV	IFV-A	23	22399	0.1
HMPV	P. aeruginosa	8	8206	0.1
P. aeruginosa	HMPV	8	8206	0.1
S. aureus	IFV-A	8	8193	0.1
IFV-A	IFV-B	20	23410	0.09
IFV-B	IFV-A	20	23410	0.09
RSV-A	S. pneumoniae	8	8635	0.09
HMPV	S. pneumoniae	8	8636	0.09
S. pneumoniae	RSV-A	8	8635	0.09
S. pneumoniae	HMPV	8	8636	0.09
S. pneumoniae	S. aureus	14	15495	0.09
S. aureus	S. pneumoniae	14	15495	0.09
IFV-A	HAdV	17	22578	0.08
HPIV-3	H. influenzae	7	8422	0.08
HAdV	IFV-A	17	22578	0.08
HAdV	P. aeruginosa	7	8246	0.08
P. aeruginosa	HAdV	7	8246	0.08
H. influenzae	HPIV-3	7	8422	0.08
IFV-B	P. aeruginosa	6	8219	0.07
HPIV-2	HCoV	15	22567	0.07
HPIV-3	HRV	13	17336	0.07
HRV	HPIV-3	13	17336	0.07
HAdV	H. influenzae	6	8425	0.07
HCoV	HPIV-2	15	22567	0.07
P. aeruginosa	IFV-B	6	8219	0.07
H. influenzae	HAdV	6	8425	0.07
H. influenzae	S. aureus	11	15468	0.07
S. aureus	H. influenzae	11	15468	0.07
IFV-A	RSV-A	14	22500	0.06
IFV-A	RSV-B	13	22500	0.06
IFV-B	HRV	10	17208	0.06
IFV-B	HCoV	14	22399	0.06
RSV-A	IFV-A	14	22500	0.06
RSV-A	HRV	11	17306	0.06
RSV-B	IFV-A	13	22500	0.06
HPIV-1	HRV	11	17336	0.06
HRV	IFV-B	10	17208	0.06
HRV	RSV-A	11	17306	0.06
HRV	HPIV-1	11	17336	0.06
HRV	S. aureus	4	7195	0.06
HCoV	IFV-B	14	22399	0.06
HBoV	K. pneumoniae	5	8153	0.06
HMPV	H. influenzae	5	8385	0.06
S. pneumoniae	M. pneumoniae	8	12539	0.06
S. pneumoniae	C. pneumoniae	7	12538	0.06
M. pneumoniae	S. pneumoniae	8	12539	0.06
M. pneumoniae	H. influenzae	7	12350	0.06
K. pneumoniae	HBoV	5	8153	0.06
H. influenzae	HMPV	5	8385	0.06
H. influenzae	M. pneumoniae	7	12350	0.06
S. aureus	HRV	4	7195	0.06
C. pneumoniae	S. pneumoniae	7	12538	0.06
IFV-A	HMPV	12	22495	0.05
IFV-B	K. pneumoniae	4	8204	0.05
IFV-B	H. influenzae	4	8393	0.05
RSV-B	HRV	9	17306	0.05
HPIV-2	S. pneumoniae	4	8673	0.05
HPIV-4	HRV	8	17336	0.05
HPIV-4	S. pneumoniae	4	8673	0.05
HRV	RSV-B	9	17306	0.05
HRV	HPIV-4	8	17336	0.05
HAdV	HCoV	11	22593	0.05
HAdV	S. pneumoniae	4	8676	0.05
HAdV	M. pneumoniae	5	10394	0.05
HAdV	K. pneumoniae	4	8231	0.05
HCoV	HAdV	11	22593	0.05
HCoV	HMPV	12	22591	0.05
HMPV	IFV-A	12	22495	0.05
HMPV	HCoV	12	22591	0.05
S. pneumoniae	HPIV-2	4	8673	0.05
S. pneumoniae	HPIV-4	4	8673	0.05
S. pneumoniae	HAdV	4	8676	0.05
M. pneumoniae	HAdV	5	10394	0.05
M. pneumoniae	K. pneumoniae	6	12129	0.05
K. pneumoniae	IFV-B	4	8204	0.05
K. pneumoniae	HAdV	4	8231	0.05
K. pneumoniae	M. pneumoniae	6	12129	0.05
H. influenzae	IFV-B	4	8393	0.05
IFV-A	HPIV-3	10	22553	0.04
IFV-B	S. aureus	3	8193	0.04
IFV-C	HPIV-2	9	22553	0.04
RSV-A	K. pneumoniae	3	8193	0.04
RSV-B	HCoV	9	22512	0.04
HPIV-1	HCoV	8	22567	0.04
HPIV-2	IFV-C	9	22553	0.04
HPIV-2	HPIV-3	8	22750	0.04
HPIV-2	K. pneumoniae	3	8228	0.04
HPIV-3	IFV-A	10	22553	0.04
HPIV-3	HPIV-2	8	22750	0.04
HPIV-3	S. aureus	3	8216	0.04
HPIV-4	K. pneumoniae	3	8228	0.04
HAdV	HBoV	8	22057	0.04
HAdV	HMPV	9	22684	0.04
HAdV	S. aureus	3	8219	0.04
HCoV	RSV-B	9	22512	0.04
HCoV	HPIV-1	8	22567	0.04
HBoV	HAdV	8	22057	0.04
HBoV	P. aeruginosa	3	8168	0.04
HMPV	HAdV	9	22684	0.04
HMPV	S. aureus	3	8179	0.04
K. pneumoniae	RSV-A	3	8193	0.04
K. pneumoniae	HPIV-2	3	8228	0.04
K. pneumoniae	HPIV-4	3	8228	0.04
P. aeruginosa	HBoV	3	8168	0.04
S. aureus	IFV-B	3	8193	0.04
S. aureus	HPIV-3	3	8216	0.04
S. aureus	HAdV	3	8219	0.04
S. aureus	HMPV	3	8179	0.04
S. aureus	L. pneumophila	4	10429	0.04
L. pneumophila	S. aureus	4	10429	0.04
IFV-A	HPIV-2	7	22553	0.03
IFV-B	RSV-A	7	22500	0.03
RSV-A	IFV-B	7	22500	0.03
HPIV-1	HAdV	6	22709	0.03
HPIV-1	S. pneumoniae	3	8673	0.03
HPIV-2	IFV-A	7	22553	0.03
HPIV-2	HAdV	7	22709	0.03
HPIV-2	M. pneumoniae	3	10388	0.03
HPIV-3	M. pneumoniae	3	10388	0.03
HRV	M. pneumoniae	3	8657	0.03
HAdV	HPIV-1	6	22709	0.03
HAdV	HPIV-2	7	22709	0.03
HCoV	HBoV	6	21967	0.03
HBoV	HCoV	6	21967	0.03
S. pneumoniae	HPIV-1	3	8673	0.03
M. pneumoniae	HPIV-2	3	10388	0.03
M. pneumoniae	HPIV-3	3	10388	0.03
M. pneumoniae	HRV	3	8657	0.03
M. pneumoniae	C. pneumoniae	5	15533	0.03
K. pneumoniae	L. pneumophila	3	10436	0.03
P. aeruginosa	GAS	5	15443	0.03
H. influenzae	C. pneumoniae	4	12349	0.03
C. pneumoniae	M. pneumoniae	5	15533	0.03
C. pneumoniae	H. influenzae	4	12349	0.03
GAS	P. aeruginosa	5	15443	0.03
L. pneumophila	K. pneumoniae	3	10436	0.03
IFV-A	HBoV	4	21873	0.02
IFV-A	C. pneumoniae	2	9949	0.02
IFV-B	HPIV-1	4	22553	0.02
IFV-B	HPIV-3	5	22553	0.02
IFV-B	HPIV-4	4	22553	0.02
IFV-B	HAdV	4	22578	0.02
IFV-B	HMPV	5	22495	0.02
IFV-C	HRV	4	17208	0.02
RSV-A	HPIV-3	4	22640	0.02
RSV-A	HMPV	4	22601	0.02
RSV-A	H. influenzae	2	8387	0.02
RSV-B	HPIV-3	5	22640	0.02
RSV-B	K. pneumoniae	2	8193	0.02
HPIV-1	IFV-B	4	22553	0.02
HPIV-1	HPIV-2	4	22750	0.02
HPIV-1	H. influenzae	2	8422	0.02
HPIV-2	HPIV-1	4	22750	0.02
HPIV-2	HPIV-4	5	22750	0.02
HPIV-2	HMPV	4	22655	0.02
HPIV-3	IFV-B	5	22553	0.02
HPIV-3	RSV-A	4	22640	0.02
HPIV-3	RSV-B	5	22640	0.02
HPIV-4	IFV-B	4	22553	0.02
HPIV-4	HPIV-2	5	22750	0.02
HRV	IFV-C	4	17208	0.02
HRV	HBoV	4	17291	0.02
HAdV	IFV-B	4	22578	0.02
HCoV	M. pneumoniae	2	10298	0.02
HBoV	IFV-A	4	21873	0.02
HBoV	HRV	4	17291	0.02
HBoV	HMPV	4	22057	0.02
HBoV	S. pneumoniae	2	8596	0.02
HBoV	H. influenzae	2	8347	0.02
HMPV	IFV-B	5	22495	0.02
HMPV	RSV-A	4	22601	0.02
HMPV	HPIV-2	4	22655	0.02
HMPV	HBoV	4	22057	0.02
S. pneumoniae	HBoV	2	8596	0.02
M. pneumoniae	HCoV	2	10298	0.02
M. pneumoniae	P. aeruginosa	3	12121	0.02
M. pneumoniae	S. aureus	3	12123	0.02
M. pneumoniae	L. pneumophila	2	10470	0.02
K. pneumoniae	RSV-B	2	8193	0.02
P. aeruginosa	M. pneumoniae	3	12121	0.02
H. influenzae	RSV-A	2	8387	0.02
H. influenzae	HPIV-1	2	8422	0.02
H. influenzae	HBoV	2	8347	0.02
S. aureus	M. pneumoniae	3	12123	0.02
S. aureus	GAS	3	15465	0.02
C. pneumoniae	IFV-A	2	9949	0.02
GAS	S. aureus	3	15465	0.02
L. pneumophila	M. pneumoniae	2	10470	0.02
IFV-A	HPIV-4	2	22553	0.01
IFV-B	RSV-B	2	22500	0.01
IFV-B	HPIV-2	3	22553	0.01
IFV-B	GAS	1	8187	0.01
IFV-C	HPIV-3	3	22553	0.01
IFV-C	HPIV-4	2	22553	0.01
IFV-C	M. pneumoniae	1	10334	0.01
RSV-A	RSV-B	2	22706	0.01
RSV-A	HPIV-1	3	22640	0.01
RSV-A	HAdV	2	22684	0.01
RSV-A	HCoV	3	22512	0.01
RSV-A	HBoV	2	21976	0.01
RSV-B	IFV-B	2	22500	0.01
RSV-B	RSV-A	2	22706	0.01
RSV-B	HPIV-1	3	22640	0.01
RSV-B	HPIV-4	2	22640	0.01
RSV-B	H. influenzae	1	8387	0.01
HPIV-1	RSV-A	3	22640	0.01
HPIV-1	RSV-B	3	22640	0.01
HPIV-1	HPIV-4	3	22750	0.01
HPIV-1	HMPV	3	22655	0.01
HPIV-1	M. pneumoniae	1	10388	0.01
HPIV-1	K. pneumoniae	1	8228	0.01
HPIV-1	P. aeruginosa	1	8243	0.01
HPIV-2	IFV-B	3	22553	0.01
HPIV-2	HBoV	2	22031	0.01
HPIV-2	P. aeruginosa	1	8243	0.01
HPIV-2	H. influenzae	1	8422	0.01
HPIV-3	IFV-C	3	22553	0.01
HPIV-3	HPIV-4	2	22750	0.01
HPIV-3	HAdV	3	22709	0.01
HPIV-3	HBoV	2	22031	0.01
HPIV-3	HMPV	3	22655	0.01
HPIV-4	IFV-A	2	22553	0.01
HPIV-4	IFV-C	2	22553	0.01
HPIV-4	RSV-B	2	22640	0.01
HPIV-4	HPIV-1	3	22750	0.01
HPIV-4	HPIV-3	2	22750	0.01
HPIV-4	HAdV	3	22709	0.01
HPIV-4	HCoV	3	22567	0.01
HPIV-4	HMPV	2	22655	0.01
HPIV-4	P. aeruginosa	1	8243	0.01
HPIV-4	S. aureus	1	8216	0.01
HRV	C. pneumoniae	1	8525	0.01
HAdV	RSV-A	2	22684	0.01
HAdV	HPIV-3	3	22709	0.01
HAdV	HPIV-4	3	22709	0.01
HCoV	RSV-A	3	22512	0.01
HCoV	HPIV-4	3	22567	0.01
HCoV	S. aureus	1	8125	0.01
HBoV	RSV-A	2	21976	0.01
HBoV	HPIV-2	2	22031	0.01
HBoV	HPIV-3	2	22031	0.01
HBoV	C. pneumoniae	1	9891	0.01
HMPV	HPIV-1	3	22655	0.01
HMPV	HPIV-3	3	22655	0.01
HMPV	HPIV-4	2	22655	0.01
HMPV	M. pneumoniae	1	10353	0.01
S. pneumoniae	GAS	1	15526	0.01
S. pneumoniae	L. pneumophila	1	10843	0.01
M. pneumoniae	IFV-C	1	10334	0.01
M. pneumoniae	HPIV-1	1	10388	0.01
M. pneumoniae	HMPV	1	10353	0.01
M. pneumoniae	GAS	1	12172	0.01
K. pneumoniae	HPIV-1	1	8228	0.01
K. pneumoniae	C. pneumoniae	1	12129	0.01
K. pneumoniae	GAS	2	15466	0.01
P. aeruginosa	HPIV-1	1	8243	0.01
P. aeruginosa	HPIV-2	1	8243	0.01
P. aeruginosa	HPIV-4	1	8243	0.01
P. aeruginosa	C. pneumoniae	1	12121	0.01
P. aeruginosa	L. pneumophila	1	10428	0.01
H. influenzae	RSV-B	1	8387	0.01
H. influenzae	HPIV-2	1	8422	0.01
H. influenzae	GAS	1	15503	0.01
H. influenzae	L. pneumophila	1	10657	0.01
S. aureus	HPIV-4	1	8216	0.01
S. aureus	HCoV	1	8125	0.01
S. aureus	C. pneumoniae	1	12122	0.01
C. pneumoniae	HRV	1	8525	0.01
C. pneumoniae	HBoV	1	9891	0.01
C. pneumoniae	K. pneumoniae	1	12129	0.01
C. pneumoniae	P. aeruginosa	1	12121	0.01
C. pneumoniae	S. aureus	1	12122	0.01
C. pneumoniae	GAS	1	12172	0.01
C. pneumoniae	L. pneumophila	1	10467	0.01
GAS	IFV-B	1	8187	0.01
GAS	S. pneumoniae	1	15526	0.01
GAS	M. pneumoniae	1	12172	0.01
GAS	K. pneumoniae	2	15466	0.01
GAS	H. influenzae	1	15503	0.01
GAS	C. pneumoniae	1	12172	0.01
GAS	L. pneumophila	1	10479	0.01
L. pneumophila	S. pneumoniae	1	10843	0.01
L. pneumophila	P. aeruginosa	1	10428	0.01
L. pneumophila	H. influenzae	1	10657	0.01
L. pneumophila	C. pneumoniae	1	10467	0.01
L. pneumophila	GAS	1	10479	0.01
IFV-A	IFV-C	0	23410	0
IFV-A	HPIV-1	1	22553	0
IFV-A	GAS	0	8187	0
IFV-A	L. pneumophila	0	5358	0
IFV-B	IFV-C	0	23410	0
IFV-B	HBoV	1	21873	0
IFV-B	M. pneumoniae	0	10334	0
IFV-B	C. pneumoniae	0	9949	0
IFV-B	L. pneumophila	0	5358	0
IFV-C	IFV-A	0	23410	0
IFV-C	IFV-B	0	23410	0
IFV-C	RSV-A	0	22500	0
IFV-C	RSV-B	0	22500	0
IFV-C	HPIV-1	0	22553	0
IFV-C	HAdV	0	22578	0
IFV-C	HCoV	0	22399	0
IFV-C	HBoV	0	21873	0
IFV-C	HMPV	0	22495	0
IFV-C	S. pneumoniae	0	8640	0
IFV-C	K. pneumoniae	0	8204	0
IFV-C	P. aeruginosa	0	8219	0
IFV-C	H. influenzae	0	8393	0
IFV-C	S. aureus	0	8193	0
IFV-C	C. pneumoniae	0	9949	0
IFV-C	GAS	0	8187	0
IFV-C	L. pneumophila	0	5358	0
RSV-A	IFV-C	0	22500	0
RSV-A	HPIV-2	1	22640	0
RSV-A	HPIV-4	0	22640	0
RSV-A	M. pneumoniae	0	10356	0
RSV-A	P. aeruginosa	0	8208	0
RSV-A	S. aureus	0	8181	0
RSV-A	C. pneumoniae	0	9971	0
RSV-A	GAS	0	8180	0
RSV-A	L. pneumophila	0	5362	0
RSV-B	IFV-C	0	22500	0
RSV-B	HPIV-2	0	22640	0
RSV-B	HAdV	1	22684	0
RSV-B	HBoV	0	21976	0
RSV-B	HMPV	0	22601	0
RSV-B	M. pneumoniae	0	10356	0
RSV-B	P. aeruginosa	0	8208	0
RSV-B	S. aureus	0	8181	0
RSV-B	C. pneumoniae	0	9971	0
RSV-B	GAS	0	8180	0
RSV-B	L. pneumophila	0	5362	0
HPIV-1	IFV-A	1	22553	0
HPIV-1	IFV-C	0	22553	0
HPIV-1	HPIV-3	0	22750	0
HPIV-1	HBoV	1	22031	0
HPIV-1	S. aureus	0	8216	0
HPIV-1	C. pneumoniae	0	10002	0
HPIV-1	GAS	0	8215	0
HPIV-1	L. pneumophila	0	5394	0
HPIV-2	RSV-A	1	22640	0
HPIV-2	RSV-B	0	22640	0
HPIV-2	S. aureus	0	8216	0
HPIV-2	C. pneumoniae	0	10002	0
HPIV-2	GAS	0	8215	0
HPIV-2	L. pneumophila	0	5394	0
HPIV-3	HPIV-1	0	22750	0
HPIV-3	C. pneumoniae	0	10002	0
HPIV-3	GAS	0	8215	0
HPIV-3	L. pneumophila	0	5394	0
HPIV-4	RSV-A	0	22640	0
HPIV-4	HBoV	1	22031	0
HPIV-4	M. pneumoniae	0	10388	0
HPIV-4	H. influenzae	0	8422	0
HPIV-4	C. pneumoniae	0	10002	0
HPIV-4	GAS	0	8215	0
HPIV-4	L. pneumophila	0	5394	0
HRV	GAS	0	7202	0
HRV	L. pneumophila	0	4892	0
HAdV	IFV-C	0	22578	0
HAdV	RSV-B	1	22684	0
HAdV	C. pneumoniae	0	10009	0
HAdV	GAS	0	8218	0
HAdV	L. pneumophila	0	5394	0
HCoV	IFV-C	0	22399	0
HCoV	C. pneumoniae	0	9913	0
HCoV	GAS	0	8124	0
HCoV	L. pneumophila	0	5300	0
HBoV	IFV-B	1	21873	0
HBoV	IFV-C	0	21873	0
HBoV	RSV-B	0	21976	0
HBoV	HPIV-1	1	22031	0
HBoV	HPIV-4	1	22031	0
HBoV	M. pneumoniae	0	10274	0
HBoV	S. aureus	0	8142	0
HBoV	GAS	0	8139	0
HBoV	L. pneumophila	0	5340	0
HMPV	IFV-C	0	22495	0
HMPV	RSV-B	0	22601	0
HMPV	C. pneumoniae	0	9968	0
HMPV	GAS	0	8178	0
HMPV	L. pneumophila	0	5353	0
S. pneumoniae	IFV-C	0	8640	0
M. pneumoniae	IFV-B	0	10334	0
M. pneumoniae	RSV-A	0	10356	0
M. pneumoniae	RSV-B	0	10356	0
M. pneumoniae	HPIV-4	0	10388	0
M. pneumoniae	HBoV	0	10274	0
K. pneumoniae	IFV-C	0	8204	0
P. aeruginosa	IFV-C	0	8219	0
P. aeruginosa	RSV-A	0	8208	0
P. aeruginosa	RSV-B	0	8208	0
H. influenzae	IFV-C	0	8393	0
H. influenzae	HPIV-4	0	8422	0
S. aureus	IFV-C	0	8193	0
S. aureus	RSV-A	0	8181	0
S. aureus	RSV-B	0	8181	0
S. aureus	HPIV-1	0	8216	0
S. aureus	HPIV-2	0	8216	0
S. aureus	HBoV	0	8142	0
C. pneumoniae	IFV-B	0	9949	0
C. pneumoniae	IFV-C	0	9949	0
C. pneumoniae	RSV-A	0	9971	0
C. pneumoniae	RSV-B	0	9971	0
C. pneumoniae	HPIV-1	0	10002	0
C. pneumoniae	HPIV-2	0	10002	0
C. pneumoniae	HPIV-3	0	10002	0
C. pneumoniae	HPIV-4	0	10002	0
C. pneumoniae	HAdV	0	10009	0
C. pneumoniae	HCoV	0	9913	0
C. pneumoniae	HMPV	0	9968	0
GAS	IFV-A	0	8187	0
GAS	IFV-C	0	8187	0
GAS	RSV-A	0	8180	0
GAS	RSV-B	0	8180	0
GAS	HPIV-1	0	8215	0
GAS	HPIV-2	0	8215	0
GAS	HPIV-3	0	8215	0
GAS	HPIV-4	0	8215	0
GAS	HRV	0	7202	0
GAS	HAdV	0	8218	0
GAS	HCoV	0	8124	0
GAS	HBoV	0	8139	0
GAS	HMPV	0	8178	0
L. pneumophila	IFV-A	0	5358	0
L. pneumophila	IFV-B	0	5358	0
L. pneumophila	IFV-C	0	5358	0
L. pneumophila	RSV-A	0	5362	0
L. pneumophila	RSV-B	0	5362	0
L. pneumophila	HPIV-1	0	5394	0
L. pneumophila	HPIV-2	0	5394	0
L. pneumophila	HPIV-3	0	5394	0
L. pneumophila	HPIV-4	0	5394	0
L. pneumophila	HRV	0	4892	0
L. pneumophila	HAdV	0	5394	0
L. pneumophila	HCoV	0	5300	0
L. pneumophila	HBoV	0	5340	0
L. pneumophila	HMPV	0	5353	0
