# Supplementary material for: Etiological and epidemiological features of acute respiratory infections in China
Source: Nat Commun. 2021 Aug 18;12:5026. doi: 10.1038/s41467-021-25120-6 (PMC8373954; doi:10.1038/s41467-021-25120-6)
Supplement: Supplementary file 4 — Source Data [file 41467_2021_25120_MOESM4_ESM.zip › Supplementary data/Supplementary Fig. 3/hpiv_1.csv]

	AGE2	hpiv_1.x	hpiv_1.y	se
1	0	0.012654604	17464	0.000845838
2	1	0.01442032	24410	0.000763044
3	2	0.014011171	10563	0.001143614
4	3	0.016269285	10695	0.001223297
5	4	0.01520726	8154	0.001355229
6	5	0.011680964	5479	0.001451568
7	6	0.007715388	4666	0.001280928
8	7	0.007690195	3641	0.001447711
9	8	0.008506295	2939	0.001694008
10	9	0.006198347	2420	0.001595439
11	10	0.00253936	1969	0.001134194
12	11	0.004112406	1459	0.001675427
13	12	0.006752194	1481	0.00212801
14	13	0.005481597	1277	0.002066163
15	14	0.00627451	1275	0.002211404
16	15	0.003968254	1260	0.001771132
17	16	0.005371531	1117	0.002187021
18	17	0.006968641	1435	0.002195986
19	18	0.003621002	1657	0.001475589
20	19	0.00431566	1622	0.001627642
21	20	0.003820961	1832	0.001441426
22	21	0.004680187	1923	0.001556407
23	22	0.001594896	1881	0.000920079
24	23	0.005558129	2159	0.001600028
25	24	0.004677268	2138	0.001475619
26	25	0.004621072	2164	0.001457931
27	26	0.004249292	2118	0.001413418
28	27	0.002351834	2126	0.001050535
29	28	0.003295669	2124	0.001243591
30	29	0.002346316	2131	0.001048073
31	30	0.001442308	2080	0.000832116
32	31	0.00777605	1929	0.001999946
33	32	0.003365115	1783	0.001371489
34	33	0.003809524	1575	0.001552266
35	34	0.002123142	1413	0.001224495
36	35	0.001451379	1378	0.001025535
37	36	0.002277904	1317	0.00131365
38	37	0.003407155	1174	0.001700673
39	38	0.002727273	1100	0.001572443
40	39	0.003021148	993	0.001741624
41	40	0.004712535	1061	0.002102538
42	41	0.009533898	944	0.003162781
43	42	0.004597701	870	0.00229356
44	43	0.003667482	818	0.002113535
45	44	0.004801921	833	0.002395189
46	45	0.003318584	904	0.001912804
47	46	0.001136364	880	0.001135718
48	47	0.003541913	847	0.0020413
49	48	0.001090513	917	0.001089918
50	49	0.00617284	972	0.002512261
51	50	0.004780115	1046	0.002132617
52	51	0.003246753	924	0.001871468
53	52	0.00297619	1008	0.001715745
54	53	0.005958292	1007	0.002425205
55	54	0.006737247	1039	0.002537848
56	55	0.002676182	1121	0.001543026
57	56	0.00605013	1157	0.002279806
58	57	0.005208333	1152	0.002120749
59	58	0.003606853	1109	0.001800171
60	59	0.003707136	1079	0.001850129
61	60	0.005775578	1212	0.00217665
62	61	0.005514706	1088	0.002245153
63	62	0.001829826	1093	0.001292698
64	63	0.003646308	1097	0.001819827
65	64	0.003508772	1140	0.001751305
67	66	0.003099174	968	0.001786534
68	67	0.002116402	945	0.001494938
69	68	0.003428571	875	0.00197609
70	69	0.00220022	909	0.001554078
71	70	0.006153846	975	0.002504555
72	71	0.008464329	827	0.003185647
73	72	0.008055236	869	0.003032306
74	73	0.011848341	844	0.003724512
75	74	0.005945303	841	0.002650905
76	75	0.004535147	882	0.002262426
77	76	0.006993007	858	0.002844884
78	77	0.008962868	781	0.00337243
79	78	0.002293578	872	0.001619944
80	79	0.004750594	842	0.002369648
81	80	0.003699137	811	0.002131744
82	81	0.005174644	773	0.002580619
83	82	0.001392758	718	0.001391787
85	84	0.00754717	530	0.003759318
86	85	0.011583012	518	0.004701278
88	87	0.00591716	338	0.004171667
89	88	0.007017544	285	0.004944711
91	90	0.002902758	689	0.002049578
