# Supplementary material for: Etiological and epidemiological features of acute respiratory infections in China
Source: Nat Commun. 2021 Aug 18;12:5026. doi: 10.1038/s41467-021-25120-6 (PMC8373954; doi:10.1038/s41467-021-25120-6)
Supplement: Supplementary file 4 — Source Data [file 41467_2021_25120_MOESM4_ESM.zip › Supplementary data/Supplementary Fig. 3/hpiv_2.csv]

	AGE2	hpiv_2.x	hpiv_2.y	se
1	0	0.00773018781493358	17464	0.00066273216795027
2	1	0.00782466202376075	24410	0.000563953268580612
3	2	0.00823629650667424	10563	0.000879379731491649
4	3	0.00878915381019168	10695	0.000902539380773431
5	4	0.00895266127054207	8154	0.00104312876795195
6	5	0.0102208432195656	5479	0.00135881979535772
7	6	0.00792970424346335	4666	0.00129845633844713
8	7	0.00357044767920901	3641	0.000988494590387991
9	8	0.00544402858115005	2939	0.00135729740851975
10	9	0.00495867768595041	2420	0.00142789349580221
11	10	0.00558659217877095	1969	0.00167970924329198
12	11	0.00753941055517478	1459	0.00226463223946498
13	12	0.00337609723160027	1481	0.00150728574936486
14	13	0.00234925606891151	1277	0.0013547494877276
15	14	0.00313725490196078	1275	0.00156616492599108
16	15	0.00158730158730159	1260	0.00112150057532504
17	16	0.0062667860340197	1117	0.00236118899134337
18	17	0.00766550522648084	1435	0.00230236134746226
19	18	0.00362100181050091	1657	0.00147558896650196
20	19	0.00431565967940814	1622	0.00162764245190936
21	20	0.00491266375545852	1832	0.0016335272553047
22	21	0.0062402496099844	1923	0.00179577549200206
23	22	0.00425305688463583	1881	0.0015004816507892
24	23	0.00277906438165818	2159	0.00113297069472248
25	24	0.00374181478016838	2138	0.00132045390088366
26	25	0.00508317929759704	2164	0.00152873592959452
27	26	0.00188857412653447	2118	0.000943394963811337
28	27	0.00517403574788335	2126	0.00155598941458741
29	28	0.00423728813559322	2124	0.00140943376672077
30	29	0.00375410605349601	2131	0.00132478321207769
31	30	0.00288461538461538	2080	0.00117593955453187
32	31	0.0031104199066874	1929	0.00126784722917325
33	32	0.00336511497476164	1783	0.00137148898619051
34	33	0.00444444444444444	1575	0.00167610496281256
35	34	0.00141542816702052	1413	0.001000150282453
36	35	0.00145137880986938	1378	0.00102553476772417
37	36	0.00227790432801822	1317	0.00131364993155164
38	37	0.0110732538330494	1174	0.00305411679080704
39	38	0.00363636363636364	1100	0.00181487302232209
40	39	0.0040281973816717	993	0.00201003800386081
41	40	0.00377002827521206	1061	0.00188145750398934
42	41	0.00105932203389831	944	0.00105876080364228
43	42	0.00574712643678161	870	0.00256279682317932
44	43	0.0097799511002445	818	0.00344078508851275
45	44	0.00960384153661465	833	0.00337912662028392
46	45	0.0132743362831858	904	0.00380645241072551
47	46	0.00681818181818182	880	0.00277400559883341
48	47	0.00708382526564345	847	0.00288169828200107
49	48	0.0119956379498364	917	0.00359506244154042
50	49	0.00617283950617284	972	0.00251226119979834
51	50	0.00478011472275335	1046	0.00213261686886325
52	51	0.00649350649350649	924	0.00264234188461685
53	52	0.00595238095238095	1008	0.00242280626378667
54	53	0.0099304865938431	1007	0.00312466435613223
55	54	0.00288739172281039	1039	0.00166462795510634
56	55	0.00981266726137377	1121	0.0029440786855151
57	56	0.00345721694036301	1157	0.00172561779584786
58	57	0.00520833333333333	1152	0.00212074872891624
59	58	0.00631199278629396	1109	0.00237816781917477
60	59	0.00648748841519926	1079	0.00244407340695673
61	60	0.00742574257425743	1212	0.00246604012449294
62	61	0.00827205882352941	1088	0.00274592476560009
63	62	0.00823421774931381	1093	0.00273341550070891
64	63	0.00638103919781222	1097	0.00240409888825536
65	64	0.00789473684210526	1140	0.00262117055214275
66	65	0.0037914691943128	1055	0.00189213737456581
67	66	0.00723140495867769	968	0.00272331374413017
68	67	0.0148148148148148	945	0.00392998728767517
69	68	0.00342857142857143	875	0.0019760903179274
70	69	0.0099009900990099	909	0.00328395112280524
71	70	0.0102564102564103	975	0.00322668621074752
72	71	0.00362756952841596	827	0.00209057604106461
73	72	0.00805523590333717	869	0.0030323057415657
74	73	0.00592417061611374	844	0.00264151032542344
75	74	0.0107015457788347	841	0.00354804340527023
76	75	0.0102040816326531	882	0.00338396216646844
77	76	0.00699300699300699	858	0.00284488352865484
78	77	0.00384122919334187	781	0.00221347119692081
79	78	0.00114678899082569	872	0.00114613123970142
80	79	0.0118764845605701	842	0.00373330546370581
81	80	0.00863131935881628	811	0.00324822244568457
82	81	0.0103492884864166	773	0.00364004263267783
83	82	0.00417827298050139	718	0.00240728207429858
84	83	0.00627943485086342	637	0.00312984407574699
85	84	0.00377358490566038	530	0.00266328813744531
86	85	0.00386100386100386	518	0.00272486637063489
87	86	0.00454545454545455	440	0.00320680859069268
88	87	0.00887573964497041	338	0.00510161851876648
89	88	0.0105263157894737	285	0.00604530047005457
90	89	0.0208333333333333	240	0.00921938753288316
91	90	0.0058055152394775	689	0.00289431935299125
