# Supplementary material for: Etiological and epidemiological features of acute respiratory infections in China
Source: Nat Commun. 2021 Aug 18;12:5026. doi: 10.1038/s41467-021-25120-6 (PMC8373954; doi:10.1038/s41467-021-25120-6)
Supplement: Supplementary file 4 — Source Data [file 41467_2021_25120_MOESM4_ESM.zip › Supplementary data/Supplementary Fig. 3/hpiv_3.csv]

	AGE2	hpiv_3.x	hpiv_3.y	se
1	0	0.0684264773247824	17464	0.00191050772544723
2	1	0.0585006145022532	24410	0.00150212593584047
3	2	0.0395720912619521	10563	0.00189685112679092
4	3	0.0278634876110332	10695	0.00159144256890847
5	4	0.0185185185185185	8154	0.00149299660932213
6	5	0.0131410841394415	5479	0.00153848222287919
7	6	0.0171453064723532	4666	0.00190039954167168
8	7	0.0167536391101346	3641	0.00212703880169393
9	8	0.016672337529772	2939	0.00236182427654092
10	9	0.0128099173553719	2420	0.00228594550421299
11	10	0.0172676485525648	1969	0.00293569794609231
12	11	0.0150788211103496	1459	0.00319048558404663
13	12	0.012829169480081	1481	0.0029242728962941
14	13	0.0140955364134691	1277	0.00329885154391029
15	14	0.00392156862745098	1275	0.00175033664592825
16	15	0.0103174603174603	1260	0.00284674839991646
17	16	0.0053715308863026	1117	0.0021870207068711
18	17	0.00696864111498258	1435	0.00219598606838449
19	18	0.00784550392275196	1657	0.00216739875780786
20	19	0.00739827373612824	1622	0.00212778276223481
21	20	0.00436681222707424	1832	0.00154052661734865
22	21	0.0078003120124805	1923	0.00200616148471406
23	22	0.00797448165869218	1881	0.00205077613981485
24	23	0.00741083835108847	2159	0.0018458317558174
25	24	0.00935453695042095	2138	0.00208193144351194
26	25	0.00693160813308688	2164	0.00178351987202489
27	26	0.00613786591123702	2118	0.00169710531107264
28	27	0.00611476952022578	2126	0.00169073885916958
29	28	0.00753295668549906	2124	0.00187613258311665
30	29	0.00563115908024402	2131	0.00162099220642714
31	30	0.00913461538461539	2080	0.00208603117214228
32	31	0.00622083981337481	1929	0.00179020735878558
33	32	0.00729108244531688	1783	0.00201479699555822
34	33	0.00698412698412698	1575	0.00209842706843045
35	34	0.0155697098372258	1413	0.00329353029539123
36	35	0.00653120464441219	1378	0.00216994712942237
37	36	0.00379650721336371	1317	0.00169462362721682
38	37	0.00936967632027257	1174	0.00281179759139887
39	38	0.00636363636363636	1100	0.00239756325082321
40	39	0.00604229607250755	993	0.00245929331228519
41	40	0.0056550424128181	1061	0.00230212435355566
42	41	0.0105932203389831	944	0.003332080205773
43	42	0.00574712643678161	870	0.00256279682317932
44	43	0.0158924205378973	818	0.00437259909774651
45	44	0.00960384153661465	833	0.00337912662028392
46	45	0.0165929203539823	904	0.00424858062557116
47	46	0.0102272727272727	880	0.00339161325582456
48	47	0.0118063754427391	847	0.00371139871889069
49	48	0.019629225736096	917	0.00458101901978677
50	49	0.0133744855967078	972	0.00368452563403645
51	50	0.00573613766730402	1046	0.00233504238438401
52	51	0.0194805194805195	924	0.00454665911803312
53	52	0.0178571428571429	1008	0.00417121957277819
54	53	0.00794438927507448	1007	0.00279758655281248
55	54	0.00866217516843118	1039	0.00287485897713011
56	55	0.0115967885816235	1121	0.0031976662816375
57	56	0.0112359550561798	1157	0.00309873651589618
58	57	0.0130208333333333	1152	0.00334000520217478
59	58	0.0153291253381425	1109	0.00368925318299662
60	59	0.010194624652456	1079	0.00305808675591792
61	60	0.0132013201320132	1212	0.00327847330227306
62	61	0.00643382352941176	1088	0.00242392134974435
63	62	0.0137236962488564	1093	0.00351904456723292
64	63	0.00911577028258888	1097	0.00286949076039888
65	64	0.00964912280701754	1140	0.002895249775013
66	65	0.0123222748815166	1055	0.00339646267387617
67	66	0.0185950413223141	968	0.00434195201185831
68	67	0.00952380952380952	945	0.00315944985097219
69	68	0.008	875	0.00301159663396582
70	69	0.0143014301430143	909	0.00393803757939971
71	70	0.0133333333333333	975	0.00367326523584637
72	71	0.0157194679564692	827	0.00432539341035409
73	72	0.0126582278481013	869	0.00379236667695543
74	73	0.0165876777251185	844	0.0043963209889545
75	74	0.00951248513674197	841	0.00334713709163288
76	75	0.0090702947845805	882	0.00319225688351031
77	76	0.0163170163170163	858	0.00432518122766305
78	77	0.0140845070422535	781	0.00421662669935075
79	78	0.018348623853211	872	0.00454487712613152
80	79	0.0130641330166271	842	0.00391317001656765
81	80	0.00863131935881628	811	0.00324822244568457
82	81	0.0168175937904269	773	0.0046249733161745
83	82	0.0139275766016713	718	0.00437350837471781
84	83	0.0141287284144427	637	0.00467618762319658
85	84	0.0188679245283019	530	0.0059100052600775
86	85	0.0154440154440154	518	0.00541795560308044
87	86	0.00454545454545455	440	0.00320680859069268
88	87	0.0118343195266272	338	0.00588204277802462
89	88	0.0175438596491228	285	0.00777672475092829
90	89	0.00833333333333333	240	0.00586795282618822
91	90	0.0217706821480406	689	0.00555964094794156
