# Supplementary material for: Etiological and epidemiological features of acute respiratory infections in China
Source: Nat Commun. 2021 Aug 18;12:5026. doi: 10.1038/s41467-021-25120-6 (PMC8373954; doi:10.1038/s41467-021-25120-6)
Supplement: Supplementary file 4 — Source Data [file 41467_2021_25120_MOESM4_ESM.zip › Supplementary data/Supplementary Fig. 3/hpiv_4.csv]

	AGE2	hpiv_4.x	hpiv_4.y	se
1	0	0.00635593220338983	17464	0.000601358132751119
2	1	0.00503891847603441	24410	0.000453197831349029
3	2	0.00700558553441257	10563	0.000811525148659256
4	3	0.0080411407199626	10695	0.000863605236372651
5	4	0.00772626931567329	8154	0.000969650698490453
6	5	0.00310275597736813	5479	0.000751360496605516
7	6	0.00235747963994856	4666	0.000709968505319802
8	7	0.00411974732216424	3641	0.00106152080641736
9	8	0.00374276964954066	2939	0.00112637369534366
10	9	0.00454545454545455	2420	0.00136738777750201
11	10	0.00203148806500762	1969	0.00101471177204151
12	11	0.00342700479780672	1459	0.00152997476447593
13	12	0.00202565833896016	1481	0.00116832926853363
14	13	0.00234925606891151	1277	0.0013547494877276
15	14	0.00313725490196078	1275	0.00156616492599108
16	15	0.000793650793650794	1260	0.000793335790346601
17	16	0.0035810205908684	1117	0.00178730149304287
18	17	0	1435	0
19	18	0.00181050090525045	1657	0.00104434650419981
20	19	0.0030826140567201	1622	0.00137646045010875
21	20	0.00109170305676856	1832	0.000771529148983796
22	21	0.00104004160166407	1923	0.000735037935822866
23	22	0.00106326422115896	1881	0.000751441531671612
24	23	0.00416859657248726	2159	0.00138663296668575
25	24	0.00280636108512629	2138	0.00114408337307201
26	25	0.00323475046210721	2164	0.0012206417154826
27	26	0.00236071765816808	2118	0.00105449813757379
28	27	0.00470366886171214	2126	0.00148392838221161
29	28	0.00235404896421846	2124	0.00105152284369655
30	29	0.00187705302674801	2131	0.000937645267627208
31	30	0.000480769230769231	2080	0.000480653647348695
32	31	0.0015552099533437	1929	0.000897202401334536
33	32	0.00224340998317443	1783	0.00112044606302939
34	33	0.00126984126984127	1575	0.000897343088106137
35	34	0.000707714083510262	1413	0.000707463609574436
36	35	0.00145137880986938	1378	0.00102553476772417
37	36	0.00227790432801822	1317	0.00131364993155164
38	37	0.000851788756388416	1174	0.000851425907061456
39	38	0.00363636363636364	1100	0.00181487302232209
40	39	0	993	0
41	40	0.00377002827521206	1061	0.00188145750398934
42	41	0.00423728813559322	944	0.00211415065008115
43	42	0.00344827586206897	870	0.00198742751061272
44	43	0.00122249388753056	818	0.00122174641336253
45	44	0.00240096038415366	833	0.00169569604649468
46	45	0.00774336283185841	904	0.00291536271895782
47	46	0.00113636363636364	880	0.00113571779167585
48	47	0.00118063754427391	847	0.00117994038593483
49	48	0	917	0
50	49	0.0051440329218107	972	0.0022945569533688
51	50	0.00382409177820268	1046	0.00190838646777751
52	51	0.00216450216450216	924	0.00152887683885932
53	52	0.00595238095238095	1008	0.00242280626378667
54	53	0.00297914597815293	1007	0.00171744673986239
55	54	0.00384985563041386	1039	0.00192121889496897
56	55	0.000892060660124889	1121	0.00089166268523998
57	56	0.0017286084701815	1157	0.0012212538659642
58	57	0.00260416666666667	1152	0.0015015573462563
59	58	0.0018034265103697	1109	0.00127406471758344
60	59	0.00741427247451344	1079	0.00261160542385065
61	60	0.0066006600660066	1212	0.00232597106175361
62	61	0.000919117647058824	1088	0.000918695161333418
63	62	0.00548947849954254	1093	0.00223491059469533
64	63	0.00273473108477666	1097	0.00157673731956368
65	64	0.0043859649122807	1140	0.00195715695702885
66	65	0.0028436018957346	1055	0.00163941841034074
67	66	0.00309917355371901	968	0.00178653384482971
68	67	0.00634920634920635	945	0.00258381079621283
69	68	0.00571428571428571	875	0.00254819435299614
70	69	0.0055005500550055	909	0.00245314597955918
71	70	0.00307692307692308	975	0.00177372724214866
72	71	0.00120918984280532	827	0.00120845855163302
73	72	0.00345224395857307	869	0.00198971057746484
74	73	0.0023696682464455	844	0.00167362199058049
75	74	0.00356718192627824	841	0.00205583683410089
76	75	0.00226757369614512	882	0.00160159777283137
77	76	0.0034965034965035	858	0.00201517493609854
78	77	0.00256081946222791	781	0.00180845278977424
79	78	0.00458715596330275	872	0.0022883114351338
80	79	0.00237529691211401	842	0.00167759260718828
81	80	0.00739827373612824	811	0.00300913924013615
82	81	0.00258732212160414	773	0.00182714471466693
83	82	0.00417827298050139	718	0.00240728207429858
84	83	0.00470957613814757	637	0.00271266464916274
85	84	0.00377358490566038	530	0.00266328813744531
86	85	0.00193050193050193	518	0.00192863761144754
87	86	0.00454545454545455	440	0.00320680859069268
88	87	0.00591715976331361	338	0.00417166654069717
89	88	0	285	0
90	89	0	240	0
91	90	0.00145137880986938	689	0.00145032517720066
