# Supplementary material for: Etiological and epidemiological features of acute respiratory infections in China
Source: Nat Commun. 2021 Aug 18;12:5026. doi: 10.1038/s41467-021-25120-6 (PMC8373954; doi:10.1038/s41467-021-25120-6)
Supplement: Supplementary file 4 — Source Data [file 41467_2021_25120_MOESM4_ESM.zip › Supplementary data/Supplementary Fig. 3/ifv_a.csv]

	AGE2	ifv_a.x	ifv_a.y	se
1	0	0.0318226204836579	17409	0.0013303273594893
2	1	0.0461877731040961	24487	0.00134130382756713
3	2	0.0614561831488084	10658	0.00232633476319212
4	3	0.0628112894299945	10842	0.00233011672541958
5	4	0.0719816114202758	8266	0.0028427677035775
6	5	0.0780942145799749	5583	0.00359102879014471
7	6	0.0688786224275515	4762	0.00366986999484881
8	7	0.0895482491312483	3741	0.00466834735674672
9	8	0.101544528425895	3043	0.00547552247967758
10	9	0.108277755982738	2549	0.00615459536862202
11	10	0.138703527168732	2098	0.00754600945429511
12	11	0.140544041450777	1544	0.00884492967748472
13	12	0.127906976744186	1548	0.0084887363447978
14	13	0.152346570397112	1385	0.00965607468159656
15	14	0.182584269662921	1424	0.0102376005480849
16	15	0.165236051502146	1398	0.00993300515485545
17	16	0.1800796812749	1255	0.0108466672747709
18	17	0.178799489144317	1566	0.00968304306533536
19	18	0.158721560130011	1846	0.00850495446965043
20	19	0.182926829268293	1886	0.0089022202361934
21	20	0.182553956834532	2224	0.00819139336225483
22	21	0.175438596491228	2166	0.00817231027845599
23	22	0.189962476547842	2132	0.00849557698772919
24	23	0.195501022494888	2445	0.00802043332974394
25	24	0.172457627118644	2360	0.00777643098083449
26	25	0.164520149563772	2407	0.00755682722464056
27	26	0.156777825898657	2309	0.00756661020236868
28	27	0.153184165232358	2324	0.00747107954612449
29	28	0.156277056277056	2310	0.00755512319966343
30	29	0.14460370994941	2372	0.00722131112227809
31	30	0.148532731376975	2215	0.00755628269491949
32	31	0.136707663197729	2114	0.00747175944638023
33	32	0.124551512045105	1951	0.00747586010515388
34	33	0.131578947368421	1710	0.00817448347628152
35	34	0.120814182534471	1523	0.00835120885375921
36	35	0.122085048010974	1458	0.00857390564841904
37	36	0.13960113960114	1404	0.00924934206573661
38	37	0.13733228097869	1267	0.00966985101285419
39	38	0.126279863481229	1172	0.00970262884226978
40	39	0.134157944814462	1051	0.0105129882361441
41	40	0.152347209920283	1129	0.0106949628280571
42	41	0.130177514792899	1014	0.0105673070243458
43	42	0.135922330097087	927	0.0112559441459664
44	43	0.138983050847458	885	0.0116282707530291
45	44	0.141436464088398	905	0.0115835752796446
46	45	0.15004935834156	1013	0.0112204222743467
47	46	0.119834710743802	968	0.0104384437686225
48	47	0.132596685082873	905	0.0112733394086713
49	48	0.0945529290853032	973	0.00938021099775905
50	49	0.104023552502453	1019	0.00956372424425956
51	50	0.108499095840868	1106	0.00935182540335566
52	51	0.131767109295199	979	0.0108101141591567
53	52	0.12312030075188	1064	0.010073120465676
54	53	0.122676579925651	1076	0.0100012562716186
55	54	0.126373626373626	1092	0.0100549467046493
56	55	0.127426160337553	1185	0.00968659668168188
57	56	0.110561056105611	1212	0.00900757423208676
58	57	0.103562551781276	1207	0.00877016434525446
59	58	0.111587982832618	1165	0.00922471511917919
60	59	0.106060606060606	1122	0.00919252165940888
61	60	0.0977147360126084	1269	0.00833529841504929
62	61	0.116769095697981	1139	0.00951566676323589
63	62	0.0980735551663748	1142	0.00880092799514115
64	63	0.107017543859649	1140	0.00915580484863158
65	64	0.0810580204778157	1172	0.00797220094320686
66	65	0.0926605504587156	1090	0.00878251875260279
67	66	0.0906344410876133	993	0.00911047995947487
68	67	0.0790554414784394	974	0.00864575946496105
69	68	0.0834248079034029	911	0.00916162409264973
70	69	0.0854054054054054	925	0.0091893782475288
71	70	0.0891089108910891	1010	0.00896464523829075
72	71	0.0794780545670225	843	0.00931594466074274
73	72	0.0827740492170022	894	0.00921544916692207
74	73	0.0947976878612717	865	0.00996009878989871
75	74	0.0789163722025913	849	0.00925292927234031
76	75	0.084070796460177	904	0.00922931181115055
77	76	0.0746268656716418	871	0.00890424224490728
78	77	0.0761548064918851	801	0.00937199402928638
79	78	0.0765765765765766	888	0.00892363778790952
80	79	0.0765661252900232	862	0.00905665038416994
81	80	0.0776583034647551	837	0.00925075419882025
82	81	0.0648030495552732	787	0.00877529846678773
83	82	0.0798898071625344	726	0.0100623008252668
84	83	0.0783410138248848	651	0.0105314757090837
85	84	0.0496323529411765	544	0.00931169632168673
86	85	0.082089552238806	536	0.0118566419489686
87	86	0.0825892857142857	448	0.0130048321719386
88	87	0.0681818181818182	352	0.0134347177723553
89	88	0.0677966101694915	295	0.0146368735453686
90	89	0.0836820083682008	239	0.0179118401087739
91	90	0.0525568181818182	704	0.00841017030456192
