# Supplementary material for: Etiological and epidemiological features of acute respiratory infections in China
Source: Nat Commun. 2021 Aug 18;12:5026. doi: 10.1038/s41467-021-25120-6 (PMC8373954; doi:10.1038/s41467-021-25120-6)
Supplement: Supplementary file 4 — Source Data [file 41467_2021_25120_MOESM4_ESM.zip › Supplementary data/Supplementary Fig. 3/ifv_b.csv]

	AGE2	ifv_b.x	ifv_b.y	se
1	0	0.0175771152851973	17409	0.000995946760160947
2	1	0.018703802017397	24487	0.000865759400495974
3	2	0.0239256896228185	10658	0.00148025254215683
4	3	0.0259177273565763	10842	0.00152595447388762
5	4	0.0366561819501573	8266	0.00206688622420365
6	5	0.0435249865663622	5583	0.00273068951980706
7	6	0.0516589668206636	4762	0.0032074539775332
8	7	0.0534616412723871	3741	0.00367787020790549
9	8	0.0476503450542228	3043	0.00386171539182761
10	9	0.0439387995292271	2549	0.00405958858558022
11	10	0.0400381315538608	2098	0.00428017129765192
12	11	0.0369170984455959	1544	0.00479868196821738
13	12	0.0452196382428941	1548	0.00528116580388374
14	13	0.0346570397111913	1385	0.00491486578033777
15	14	0.0414325842696629	1424	0.00528113595085951
16	15	0.0515021459227468	1398	0.00591122177205451
17	16	0.0374501992031872	1255	0.00535940784197253
18	17	0.0395913154533844	1566	0.00492756232779333
19	18	0.0335861321776815	1846	0.0041932014252026
20	19	0.0265111346765642	1886	0.00369920848020546
21	20	0.0359712230215827	2224	0.00394870972779083
22	21	0.0341643582640813	2166	0.0039030940971435
23	22	0.0408067542213884	2132	0.00428474994570679
24	23	0.040081799591002	2445	0.00396690031787059
25	24	0.0406779661016949	2360	0.00406635998762418
26	25	0.0457000415454923	2407	0.00425659866769173
27	26	0.0485058466868774	2309	0.0044708298349145
28	27	0.0387263339070568	2324	0.00400229091932554
29	28	0.0380952380952381	2310	0.0039828632334878
30	29	0.0379426644182125	2372	0.0039228982855959
31	30	0.0442437923250564	2215	0.00436931012348558
32	31	0.0373699148533586	2114	0.00412513606422257
33	32	0.0420297283444388	1951	0.00454282150281332
34	33	0.0415204678362573	1710	0.00482419090491713
35	34	0.0341431385423506	1523	0.00465326893427341
36	35	0.0390946502057613	1458	0.00507598359116045
37	36	0.0356125356125356	1404	0.00494588111172866
38	37	0.0323599052880821	1267	0.0049713259740114
39	38	0.0460750853242321	1172	0.00612387566030682
40	39	0.0237868696479543	1051	0.0047004518761969
41	40	0.0336581045172719	1129	0.00536739133480956
42	41	0.0305719921104536	1014	0.00540630662197226
43	42	0.0302049622437972	927	0.00562133231736694
44	43	0.0338983050847458	885	0.00608315354556343
45	44	0.0243093922651934	905	0.00511939716246563
46	45	0.0266535044422507	1013	0.00506064847859315
47	46	0.0309917355371901	968	0.00556992068076961
48	47	0.0198895027624309	905	0.00464114560565834
49	48	0.0462487153134635	973	0.00673303674489732
50	49	0.0382728164867517	1019	0.00601013275934966
51	50	0.0298372513562387	1106	0.00511592466331437
52	51	0.0214504596527068	979	0.00463039845149488
53	52	0.0234962406015038	1064	0.00464371263017376
54	53	0.0269516728624535	1076	0.00493689548013277
55	54	0.0302197802197802	1092	0.00518049182180565
56	55	0.0379746835443038	1185	0.00555240526083988
57	56	0.0363036303630363	1212	0.00537271532421301
58	57	0.0347970173985087	1207	0.00527505148485943
59	58	0.0472103004291846	1165	0.00621375243159691
60	59	0.0329768270944742	1122	0.00533121804943316
61	60	0.0283687943262411	1269	0.00466058416799983
62	61	0.019315188762072	1139	0.00407804807122885
63	62	0.0350262697022767	1142	0.00544028481704409
64	63	0.0245614035087719	1140	0.00458431163081939
65	64	0.0273037542662116	1172	0.00476031834815199
66	65	0.0137614678899083	1090	0.00352866244007339
67	66	0.027190332326284	993	0.00516115108458331
68	67	0.0164271047227926	974	0.00407290528331273
69	68	0.0230515916575192	911	0.00497195380868654
70	69	0.0194594594594595	925	0.00454179258538456
71	70	0.0207920792079208	1010	0.00448978694175005
72	71	0.0249110320284698	843	0.00536789725048377
73	72	0.0201342281879195	894	0.00469766483033447
74	73	0.0184971098265896	865	0.00458130995157835
75	74	0.0212014134275618	849	0.00494396319569346
76	75	0.0298672566371681	904	0.00566146768883699
77	76	0.0218140068886338	871	0.00494959159294632
78	77	0.017478152309613	801	0.00463023048388537
79	78	0.0213963963963964	888	0.00485587210898197
80	79	0.0185614849187935	862	0.00459710342026541
81	80	0.020310633213859	837	0.00487576987669182
82	81	0.0266836086404066	787	0.00574462830355789
83	82	0.0165289256198347	726	0.0047318917174283
84	83	0.0230414746543779	651	0.00588034361360149
85	84	0.0238970588235294	544	0.00654817967003187
86	85	0.0167910447761194	536	0.0055498261354113
87	86	0.0200892857142857	448	0.00662882408396135
88	87	0.0284090909090909	352	0.00885521393388104
89	88	0.023728813559322	295	0.00886160198364679
90	89	0.0125523012552301	239	0.00720144714316268
91	90	0.0213068181818182	704	0.00544247260620548
