# Supplementary material for: Etiological and epidemiological features of acute respiratory infections in China
Source: Nat Commun. 2021 Aug 18;12:5026. doi: 10.1038/s41467-021-25120-6 (PMC8373954; doi:10.1038/s41467-021-25120-6)
Supplement: Supplementary file 4 — Source Data [file 41467_2021_25120_MOESM4_ESM.zip › Supplementary data/Supplementary Fig. 3/rsv_a.csv]

	AGE2	rsv_a.x	rsv_a.y	se
1	0	0.108501449	16903	0.002392193
2	1	0.059564816	23806	0.001533967
3	2	0.04081042	10365	0.001943359
4	3	0.027509012	10542	0.001593011
5	4	0.01924263	8107	0.001525748
6	5	0.014476819	5457	0.001616937
7	6	0.012473118	4650	0.001627554
8	7	0.010785398	3616	0.001717707
9	8	0.009904372	2928	0.001830065
10	9	0.008281573	2415	0.001844132
11	10	0.011734694	1960	0.002432454
12	11	0.015862069	1450	0.003281134
13	12	0.006775068	1476	0.002135195
14	13	0.009426551	1273	0.002708355
15	14	0.006289308	1272	0.002216603
16	15	0.007942812	1259	0.002501743
17	16	0.004484305	1115	0.002000941
18	17	0.003496503	1430	0.001560948
19	18	0.004836759	1654	0.001705912
20	19	0.002463054	1624	0.001230009
21	20	0.006014215	1829	0.001807893
22	21	0.002608242	1917	0.001164919
23	22	0.004268943	1874	0.001506074
24	23	0.006490496	2157	0.001729019
25	24	0.006083294	2137	0.001682063
26	25	0.004182156	2152	0.001391134
27	26	0.004734848	2112	0.001493742
28	27	0.006591337	2124	0.001755794
29	28	0.005193579	2118	0.001561851
30	29	0.007532957	2124	0.001876133
31	30	0.006730769	2080	0.00179281
32	31	0.005720229	1923	0.001719774
33	32	0.008426966	1780	0.002166646
34	33	0.005102041	1568	0.001799236
35	34	0.004953999	1413	0.001867792
36	35	0.002906977	1376	0.001451374
37	36	0.009863429	1318	0.002722098
38	37	0.002555366	1174	0.001473455
39	38	0.001819836	1099	0.001285647
40	39	0.005030181	994	0.0022439
41	40	0.007518797	1064	0.002648284
42	41	0.003177966	944	0.001831882
43	42	0.008045977	870	0.003028834
44	43	0.007361963	815	0.002994425
45	44	0.009650181	829	0.003395352
46	45	0.003307607	907	0.001906487
47	46	0.011376564	879	0.003577063
48	47	0.008303677	843	0.003125437
49	48	0.010893246	918	0.003425933
50	49	0.011282051	975	0.003382423
51	50	0.00191022	1047	0.001349439
52	51	0.005446623	918	0.002429161
53	52	0.00498008	1004	0.002221607
54	53	0.006972112	1004	0.002626008
55	54	0.007722008	1036	0.00271958
56	55	0.010771993	1114	0.003092813
57	56	0.007826087	1150	0.002598468
58	57	0.006081668	1151	0.002291654
59	58	0.004520796	1106	0.002017186
60	59	0.008341057	1079	0.002768732
61	60	0.009068425	1213	0.002721807
62	61	0.009182736	1089	0.002890473
63	62	0.006416132	1091	0.002417278
64	63	0.010938924	1097	0.003140477
65	64	0.013157895	1140	0.003374929
66	65	0.001908397	1048	0.001348152
67	66	0.008298755	964	0.002921853
68	67	0.008438819	948	0.002970957
69	68	0.006880734	872	0.002799367
70	69	0.006622517	906	0.002694664
71	70	0.009230769	975	0.003062689
72	71	0.004848485	825	0.002418358
73	72	0.004597701	870	0.00229356
74	73	0.005938242	842	0.002647766
75	74	0.011947431	837	0.003755472
76	75	0.009070295	882	0.003192257
77	76	0.005834306	857	0.002601558
78	77	0.006402049	781	0.002853904
79	78	0.003444317	871	0.00198515
80	79	0.003562945	842	0.0020534
81	80	0.002484472	805	0.001754603
82	81	0.007772021	772	0.00316056
83	82	0.0027894	717	0.001969651
84	83	0.006259781	639	0.003120079
85	84	0.005714286	525	0.003289705
87	86	0.002272727	440	0.002270143
88	87	0.005952381	336	0.004196424
89	88	0.01056338	284	0.006066473
90	89	0.008368201	239	0.005892401
91	90	0.00877193	684	0.003565384
