# Supplementary material for: Etiological and epidemiological features of acute respiratory infections in China
Source: Nat Commun. 2021 Aug 18;12:5026. doi: 10.1038/s41467-021-25120-6 (PMC8373954; doi:10.1038/s41467-021-25120-6)
Supplement: Supplementary file 4 — Source Data [file 41467_2021_25120_MOESM4_ESM.zip › Supplementary data/Supplementary Fig. 3/rsv_b.csv]

	AGE2	rsv_b.x	rsv_b.y	se
1	0	0.082470567	16903	0.002115815
2	1	0.044148534	23806	0.001331405
3	2	0.029425953	10365	0.00165995
4	3	0.018971732	10542	0.001328718
5	4	0.013815221	8107	0.001296367
6	5	0.011544805	5457	0.001446088
7	6	0.008172043	4650	0.001320253
8	7	0.007466814	3616	0.001431614
9	8	0.008196721	2928	0.001666277
10	9	0.007039337	2415	0.00170127
11	10	0.004591837	1960	0.001527094
12	11	0.006896552	1450	0.002173348
13	12	0.006097561	1476	0.002026314
14	13	0.00392773	1273	0.001753081
15	14	0.003144654	1272	0.001569853
16	15	0.003971406	1259	0.001772536
17	16	0.002690583	1115	0.001551318
18	17	0.003496503	1430	0.001560948
19	18	0.00362757	1654	0.00147826
20	19	0.003694581	1624	0.001505518
21	20	0.002186987	1829	0.001092297
22	21	0.002086594	1917	0.001042208
23	22	0.00266809	1874	0.001191613
24	23	0.003708855	2157	0.001308844
25	24	0.006083294	2137	0.001682063
26	25	0.002788104	2152	0.001136651
27	26	0.007575758	2112	0.001886752
28	27	0.003766478	2124	0.001329141
29	28	0.000944287	2118	0.000667396
30	29	0.005178908	2124	0.001557451
31	30	0.004326923	2080	0.001439184
32	31	0.004160166	1923	0.001467778
33	32	0.005617978	1780	0.001771563
34	33	0.003188776	1568	0.001423788
35	34	0.00353857	1413	0.001579694
36	35	0.004360465	1376	0.001776267
37	36	0.001517451	1318	0.001072185
38	37	0.005110733	1174	0.002081109
39	38	0.006369427	1099	0.002399738
40	39	0.005030181	994	0.0022439
41	40	0.003759398	1064	0.001876163
42	41	0.003177966	944	0.001831882
43	42	0.002298851	870	0.001623663
44	43	0.003680982	815	0.002121301
45	44	0.001206273	829	0.001205545
46	45	0.003307607	907	0.001906487
47	46	0.011376564	879	0.003577063
49	48	0.005446623	918	0.002429161
50	49	0.004102564	975	0.00204707
51	50	0.004775549	1047	0.002130585
52	51	0.005446623	918	0.002429161
53	52	0.007968127	1004	0.002805912
54	53	0.010956175	1004	0.003285265
55	54	0.003861004	1036	0.001926771
56	55	0.00448833	1114	0.002002733
57	56	0.006086957	1150	0.002293641
58	57	0.002606429	1151	0.00150286
59	58	0.004520796	1106	0.002017186
60	59	0.005560704	1079	0.002263827
61	60	0.004946414	1213	0.002014364
62	61	0.006427916	1089	0.002421703
63	62	0.001833181	1091	0.001295066
64	63	0.006381039	1097	0.002404099
65	64	0.007017544	1140	0.002472356
66	65	0.004770992	1048	0.002128557
67	66	0.007261411	964	0.002734572
68	67	0.006329114	948	0.00257566
69	68	0.012614679	872	0.003779403
70	69	0.008830022	906	0.003108071
71	70	0.003076923	975	0.001773727
72	71	0.007272727	825	0.002958262
73	72	0.009195402	870	0.003236084
74	73	0.007125891	842	0.002898749
75	74	0.003584229	837	0.002065644
76	75	0.010204082	882	0.003383962
77	76	0.008168028	857	0.00307459
78	77	0.006402049	781	0.002853904
79	78	0.009184845	871	0.003232386
80	79	0.004750594	842	0.002369648
81	80	0.00621118	805	0.002769084
82	81	0.006476684	772	0.002887066
83	82	0.012552301	717	0.004157757
84	83	0.004694836	639	0.002704194
85	84	0.001904762	525	0.001902947
86	85	0.003868472	517	0.002730127
87	86	0.004545455	440	0.003206809
88	87	0.005952381	336	0.004196424
89	88	0.017605634	284	0.007803862
91	90	0.004385965	684	0.002526679
