# Supplementary material for: Etiological and epidemiological features of acute respiratory infections in China
Source: Nat Commun. 2021 Aug 18;12:5026. doi: 10.1038/s41467-021-25120-6 (PMC8373954; doi:10.1038/s41467-021-25120-6)
Supplement: Supplementary file 4 — Source Data [file 41467_2021_25120_MOESM4_ESM.zip › Supplementary data/Supplementary Fig. 4/C. pneumoniae.csv]

	AGE2	CHLAMYDIA_RESULT.x	CHLAMYDIA_RESULT.y	se
1	0	0.007612903	7750	0.000987336
2	1	0.006825939	9669	0.000837342
3	2	0.008066685	3719	0.001466816
4	3	0.006246451	3522	0.001327582
5	4	0.005758947	2431	0.001534705
6	5	0.005134788	1558	0.001810755
7	6	0.008046818	1367	0.002416426
8	7	0.005923001	1013	0.002410883
9	8	0.007490637	801	0.003046565
10	9	0.010189229	687	0.003831496
11	10	0.014787431	541	0.005189347
12	11	0.00968523	413	0.004819107
13	12	0.017114914	409	0.006413234
14	13	0.013477089	371	0.005986386
15	14	0.002898551	345	0.002894347
16	15	0.002624672	381	0.002621225
17	16	0.006134969	326	0.004324751
18	17	0.002409639	415	0.002406734
19	18	0.002150538	465	0.002148224
20	19	0.012722646	393	0.00565343
21	20	0.001915709	522	0.001913873
22	21	0.003690037	542	0.002604432
23	22	0.001795332	557	0.00179372
24	23	0.003076923	650	0.002172363
25	24	0.003236246	618	0.002284666
26	25	0.001628664	614	0.001627338
28	27	0.001703578	587	0.001702126
29	28	0.001579779	633	0.00157853
30	29	0.004392387	683	0.00253037
31	30	0.001426534	701	0.001425516
32	31	0.001658375	603	0.001656999
34	33	0.008695652	575	0.003871869
35	34	0.005952381	504	0.003426365
36	35	0.008528785	469	0.004246168
37	36	0.007722008	518	0.003846068
38	37	0.00456621	438	0.003221418
39	38	0.00228833	437	0.00228571
40	39	0.005347594	374	0.003771196
41	40	0.004376368	457	0.00308778
42	41	0.007936508	378	0.004563926
43	42	0.004784689	418	0.003375182
45	44	0.004672897	428	0.003296508
47	46	0.00204499	489	0.002042898
49	48	0.005535055	542	0.003186809
50	49	0.003787879	528	0.002673357
51	50	0.004594181	653	0.002646352
53	52	0.001533742	652	0.001532566
54	53	0.001876173	533	0.001874412
55	54	0.00170068	588	0.001699234
56	55	0.004724409	635	0.002721188
57	56	0.001386963	721	0.001386
58	57	0.003194888	626	0.002255515
59	58	0.002962963	675	0.002092025
60	59	0.003484321	574	0.002459491
61	60	0.003712871	808	0.002139644
62	61	0.005813953	688	0.002898514
63	62	0.005973716	837	0.002663535
65	64	0.00373599	803	0.002152942
66	65	0.001443001	693	0.00144196
68	67	0.003367003	594	0.002376819
69	68	0.001451379	689	0.001450325
70	69	0.004975124	603	0.002865235
71	70	0.00125	800	0.001249219
72	71	0.006825939	586	0.003401301
73	72	0.006504065	615	0.00324144
74	73	0.003305785	605	0.002333676
75	74	0.001589825	629	0.001588561
77	76	0.004950495	606	0.002851086
78	77	0.003766478	531	0.002658282
79	78	0.001557632	642	0.001556419
80	79	0.003724395	537	0.002628636
81	80	0.005681818	528	0.003271067
82	81	0.001934236	517	0.001932364
83	82	0.004048583	494	0.00285698
84	83	0.002403846	416	0.002400955
85	84	0.00257732	388	0.002573996
87	86	0.007518797	266	0.005296567
88	87	0.004237288	236	0.004228301
91	90	0.009049774	442	0.004504366
