# Supplementary material for: Etiological and epidemiological features of acute respiratory infections in China
Source: Nat Commun. 2021 Aug 18;12:5026. doi: 10.1038/s41467-021-25120-6 (PMC8373954; doi:10.1038/s41467-021-25120-6)
Supplement: Supplementary file 4 — Source Data [file 41467_2021_25120_MOESM4_ESM.zip › Supplementary data/Supplementary Fig. 4/GAS.csv]

	AGE2	AGROUP_RESULT.x	AGROUP_RESULT.y	se
1	0	0.001010952	5935	0.000412511
2	1	0.002822514	6023	0.000683593
3	2	0.003668763	1908	0.001384116
4	3	0.002781641	1438	0.001388885
5	4	0.005060729	988	0.002257493
6	5	0.001517451	659	0.001516299
7	6	0.005154639	582	0.002968352
8	7	0.004338395	461	0.003061047
9	8	0.005221932	383	0.00368281
10	9	0.002747253	364	0.002743476
13	12	0.004739336	211	0.004728092
14	13	0.005952381	168	0.005934639
15	14	0.007633588	131	0.007604396
18	17	0.005649718	177	0.005633735
21	20	0.005208333	192	0.005194752
23	22	0.00913242	219	0.006428042
27	26	0.003546099	282	0.003539806
28	27	0.008163265	245	0.005748692
29	28	0.005988024	334	0.004221476
31	30	0.005714286	350	0.004029049
33	32	0.008333333	360	0.004791163
35	34	0.003278689	305	0.003273309
39	38	0.002898551	345	0.002894347
40	39	0.021126761	284	0.008533369
41	40	0.008498584	353	0.004885765
42	41	0.003717472	269	0.003710556
43	42	0.002770083	361	0.002766244
45	44	0.002564103	390	0.002560813
46	45	0.002873563	348	0.002869432
52	51	0.006960557	431	0.004004669
53	52	0.003478261	575	0.002455221
54	53	0.006024096	498	0.003467522
55	54	0.003868472	517	0.002730127
56	55	0.005464481	549	0.003146288
57	56	0.003053435	655	0.002155806
58	57	0.003454231	579	0.002438288
59	58	0.001540832	649	0.001539645
60	59	0.003745318	534	0.002643376
61	60	0.001392758	718	0.001391787
62	61	0.001557632	642	0.001556419
63	62	0.005121639	781	0.002554253
65	64	0.005063291	790	0.002525228
67	66	0.001362398	734	0.001361469
69	68	0.002824859	708	0.001994653
70	69	0.004934211	608	0.002841731
71	70	0.002493766	802	0.001761158
72	71	0.005208333	576	0.002999192
73	72	0.001531394	653	0.001530221
75	74	0.001540832	649	0.001539645
76	75	0.004622496	649	0.002662624
77	76	0.003305785	605	0.002333676
78	77	0.001792115	558	0.001790508
80	79	0.003766478	531	0.002658282
82	81	0.00408998	489	0.002886132
83	82	0.004106776	487	0.00289796
84	83	0.002369668	422	0.002366859
86	85	0.002994012	334	0.002989527
87	86	0.003759398	266	0.003752325
91	90	0.002380952	420	0.002378116
