# Supplementary material for: Etiological and epidemiological features of acute respiratory infections in China
Source: Nat Commun. 2021 Aug 18;12:5026. doi: 10.1038/s41467-021-25120-6 (PMC8373954; doi:10.1038/s41467-021-25120-6)
Supplement: Supplementary file 4 — Source Data [file 41467_2021_25120_MOESM4_ESM.zip › Supplementary data/Supplementary Fig. 4/H. influenzae.csv]

AGE2	HAEMOPHILUS_RESULT.x	HAEMOPHILUS_RESULT.y	se
0	0.049815498	5962	0.002817671
1	0.063299551	6019	0.003138618
2	0.051805338	1911	0.005069973
3	0.038220987	1439	0.005054267
4	0.04048583	988	0.006270451
5	0.040971168	659	0.007721689
6	0.030821918	584	0.007151962
7	0.039045553	461	0.009021666
8	0.025839793	387	0.008064997
9	0.027472527	364	0.00856741
10	0.059288538	253	0.0148475
11	0.026785714	224	0.010787774
12	0.070422535	213	0.017531086
13	0.041666667	168	0.015416935
14	0.022900763	131	0.013069491
15	0.03030303	165	0.013345015
16	0.027027027	148	0.013329648
17	0.033707865	178	0.01352726
18	0.033149171	181	0.013306897
19	0.042424242	165	0.015691037
20	0.030927835	194	0.012429451
21	0.025531915	235	0.010289436
22	0.035874439	223	0.012453945
23	0.026315789	266	0.009814687
24	0.041841004	239	0.012951524
25	0.024590164	244	0.009914695
26	0.063157895	285	0.014408693
27	0.072874494	247	0.016538974
28	0.027190332	331	0.008939376
29	0.029220779	308	0.009596896
30	0.028328612	353	0.008830494
31	0.033846154	325	0.010030813
32	0.027624309	362	0.008614072
33	0.032154341	311	0.010003286
34	0.035947712	306	0.010642048
35	0.051851852	270	0.013493927
36	0.038575668	337	0.010490576
37	0.025270758	277	0.00942999
38	0.026011561	346	0.00855701
39	0.024305556	288	0.009074307
40	0.025069638	359	0.008251133
41	0.040145985	274	0.011859008
42	0.024657534	365	0.008117213
43	0.037414966	294	0.011067985
44	0.038071066	394	0.009640974
45	0.025139665	358	0.008273884
46	0.017353579	461	0.006081948
47	0.032520325	369	0.0092339
48	0.025390625	512	0.006952116
49	0.030927835	485	0.007861075
50	0.031353135	606	0.007079245
51	0.022522523	444	0.007041585
52	0.020477816	586	0.005850596
53	0.01984127	504	0.006211803
54	0.02504817	519	0.006859554
55	0.030797101	552	0.007353477
56	0.027355623	658	0.006358979
57	0.037478705	587	0.00783932
58	0.039156627	664	0.007527398
59	0.031135531	546	0.007432986
60	0.046448087	732	0.007778584
61	0.03869969	646	0.007588694
62	0.029449424	781	0.006049535
63	0.036682616	627	0.007507253
64	0.036024845	805	0.006568044
65	0.038243626	706	0.007217881
66	0.029891304	736	0.006276879
67	0.036713287	572	0.007863057
68	0.019444444	720	0.005145974
69	0.035483871	620	0.007429753
70	0.030712531	814	0.006047445
71	0.037606838	585	0.007865598
72	0.027231467	661	0.006330522
73	0.026186579	611	0.006460359
74	0.019817073	656	0.005441535
75	0.019877676	654	0.005458007
76	0.027868852	610	0.006664339
77	0.014362657	557	0.005041368
78	0.03115727	674	0.006692315
79	0.031835206	534	0.007597275
80	0.031365314	542	0.007486954
81	0.038	500	0.008550556
82	0.026422764	492	0.00723089
83	0.032634033	429	0.008578318
84	0.038659794	388	0.009787065
85	0.049707602	342	0.011752411
86	0.018796992	266	0.008326889
87	0.028571429	245	0.010643596
88	0.036082474	194	0.013389588
89	0.033333333	150	0.014656562
90	0.035629454	421	0.009034113
