# Supplementary material for: Etiological and epidemiological features of acute respiratory infections in China
Source: Nat Commun. 2021 Aug 18;12:5026. doi: 10.1038/s41467-021-25120-6 (PMC8373954; doi:10.1038/s41467-021-25120-6)
Supplement: Supplementary file 4 — Source Data [file 41467_2021_25120_MOESM4_ESM.zip › Supplementary data/Supplementary Fig. 4/K. pneumoniae.csv]

	AGE2	KLEB_RESULT.x	KLEB_RESULT.y	se
1	0	0.0517729315798235	6007	0.00285876684662784
2	1	0.0247729149463254	6055	0.0019974888294258
3	2	0.0176807072282891	1923	0.00300529086403119
4	3	0.0118219749652295	1438	0.00285025141915583
5	4	0.00910010111223458	989	0.00301953352050908
6	5	0.0242424242424242	660	0.0059866934655464
7	6	0.0221465076660988	587	0.00607393962174553
8	7	0.021551724137931	464	0.00674141333229461
9	8	0.012987012987013	385	0.0057701314398336
10	9	0.0136986301369863	365	0.00608410857696662
11	10	0.015625	256	0.00775122454413454
12	11	0.00448430493273543	223	0.00447423914017048
13	12	0.0238095238095238	210	0.0105204178772445
14	13	0.0179640718562874	167	0.0102779818082965
15	14	0.0152671755725191	131	0.0107127978407497
16	15	0.0714285714285714	168	0.0198695942951495
17	16	0.00684931506849315	146	0.00682581820655538
18	17	0.0393258426966292	178	0.0145685749214058
19	18	0.0391061452513966	179	0.0144888426838822
20	19	0.0609756097560976	164	0.0186850639404079
21	20	0.0515463917525773	194	0.0158747288717601
22	21	0.0300429184549356	233	0.011183284104943
23	22	0.0358744394618834	223	0.0124539445828801
24	23	0.0340909090909091	264	0.0111682584248139
25	24	0.0251046025104603	239	0.0101194459312271
26	25	0.0487804878048781	246	0.0137339635700359
27	26	0.0280701754385965	285	0.0097840257723411
28	27	0.0569105691056911	246	0.0147708452991923
29	28	0.0479041916167665	334	0.0116856762776828
30	29	0.0358306188925081	307	0.0106080274505592
31	30	0.0228571428571429	350	0.00798832968014698
32	31	0.0524691358024691	324	0.0123872850968155
33	32	0.0331491712707182	362	0.00940939693037353
34	33	0.0614886731391586	309	0.0136658950229799
35	34	0.0456026058631922	307	0.0119066685667007
36	35	0.048689138576779	267	0.0131710877271192
37	36	0.0419161676646707	334	0.0109652694172168
38	37	0.0290909090909091	275	0.0101344826479919
39	38	0.0603448275862069	348	0.0127648189034295
40	39	0.0315789473684211	285	0.0103587775224556
41	40	0.0420168067226891	357	0.0106183334235334
42	41	0.0441176470588235	272	0.0124515650263709
43	42	0.0550964187327824	363	0.011975733427117
44	43	0.0274914089347079	291	0.00958514589812229
45	44	0.0683544303797468	395	0.0126972639559715
46	45	0.0875706214689266	354	0.0150237108008416
47	46	0.0681318681318681	455	0.0118126321541981
48	47	0.0762942779291553	367	0.0138573366676859
49	48	0.0512820512820513	507	0.00979596609188122
50	49	0.0705394190871369	482	0.0116629364218118
51	50	0.0630182421227197	603	0.00989555265388653
52	51	0.0599078341013825	434	0.0113915327026214
53	52	0.0745233968804159	577	0.0109330450232201
54	53	0.0617529880478088	502	0.0107432510562178
55	54	0.0521235521235521	518	0.00976625340025257
56	55	0.0528233151183971	549	0.00954645553563238
57	56	0.0535168195718654	654	0.00880060895818173
58	57	0.0467128027681661	578	0.00877740067868821
59	58	0.0477657935285054	649	0.00837159171014219
60	59	0.0374531835205993	534	0.00821645860872314
61	60	0.0609418282548476	722	0.00890297981674998
62	61	0.0533751962323391	637	0.00890612868725099
63	62	0.0577663671373556	779	0.00835888018839782
64	63	0.0545746388443018	623	0.00910049543033529
65	64	0.0606060606060606	792	0.00847850565317695
66	65	0.0681818181818182	704	0.00949978004015988
67	66	0.063013698630137	730	0.00899337445735785
68	67	0.0599647266313933	567	0.00997076486600093
69	68	0.0609065155807365	706	0.009000858626067
70	69	0.0493421052631579	608	0.00878353179394592
71	70	0.0522388059701493	804	0.00784726028187833
72	71	0.0567986230636833	581	0.00960247202482395
73	72	0.0564024390243902	656	0.0090072128868231
74	73	0.0469798657718121	596	0.00866729929990606
75	74	0.0719754977029096	653	0.0101138258009922
76	75	0.0753846153846154	650	0.010355360941444
77	76	0.0528052805280528	606	0.00908493865455933
78	77	0.0677361853832442	561	0.010609583883619
79	78	0.0674662668665667	667	0.00971209000197078
80	79	0.0621468926553672	531	0.0104768291005067
81	80	0.0780669144981413	538	0.0115662365445555
82	81	0.0728744939271255	494	0.0116948206521093
83	82	0.0799180327868853	488	0.0122751198470293
84	83	0.0754716981132075	424	0.0128283038424544
85	84	0.06426735218509	389	0.0124335828955322
86	85	0.0979228486646884	337	0.0161900768573569
87	86	0.0830188679245283	265	0.0169490619201714
88	87	0.102880658436214	243	0.0194889679203542
89	88	0.113989637305699	193	0.0228756494165994
90	89	0.108108108108108	148	0.0255243319352172
91	90	0.0915492957746479	426	0.0139724764842475
