# Supplementary material for: Etiological and epidemiological features of acute respiratory infections in China
Source: Nat Commun. 2021 Aug 18;12:5026. doi: 10.1038/s41467-021-25120-6 (PMC8373954; doi:10.1038/s41467-021-25120-6)
Supplement: Supplementary file 4 — Source Data [file 41467_2021_25120_MOESM4_ESM.zip › Supplementary data/Supplementary Fig. 4/L. pneumophila.csv]

	AGE2	LEGIONELLA_RESULT.x	LEGIONELLA_RESULT.y	se
1	0	0.001356326	5161	0.000512295
2	1	0.002180809	5044	0.000656821
3	2	0.00327654	1526	0.001462911
4	3	0.007389163	1218	0.002453937
5	4	0.003529412	850	0.002034108
6	5	0.007246377	552	0.003610037
7	6	0.008179959	489	0.004073217
8	7	0.005509642	363	0.003885158
9	8	0.006644518	301	0.004682749
11	10	0.00456621	219	0.004555773
14	13	0.007692308	130	0.007662665
15	14	0.009345794	107	0.00930202
18	17	0.006451613	155	0.006430768
21	20	0.006756757	148	0.006733891
24	23	0.004385965	228	0.004376336
28	27	0.009803922	204	0.006898353
29	28	0.007968127	251	0.005611825
30	29	0.008064516	248	0.005679434
32	31	0.003968254	252	0.003960373
34	33	0.013333333	225	0.007646511
35	34	0.013215859	227	0.007579592
39	38	0.004255319	235	0.004246256
41	40	0.007662835	261	0.005397643
50	49	0.002717391	368	0.002713697
51	50	0.00212766	470	0.002125395
52	51	0.002994012	334	0.002989527
53	52	0.004347826	460	0.003067687
58	57	0.002277904	439	0.002275308
62	61	0.002227171	449	0.00222469
65	64	0.003472222	576	0.002450966
66	65	0.004098361	488	0.002892034
68	67	0.002475248	404	0.002472182
71	70	0.001736111	576	0.001734603
74	73	0.002237136	447	0.002234633
75	74	0.002079002	481	0.00207684
76	75	0.004494382	445	0.003170858
77	76	0.002304147	434	0.002301491
78	77	0.002666667	375	0.002663109
79	78	0.002150538	465	0.002148224
83	82	0.005780347	346	0.004075492
86	85	0.0041841	239	0.004175338
91	90	0.009966777	301	0.005725574
