# Supplementary material for: Etiological and epidemiological features of acute respiratory infections in China
Source: Nat Commun. 2021 Aug 18;12:5026. doi: 10.1038/s41467-021-25120-6 (PMC8373954; doi:10.1038/s41467-021-25120-6)
Supplement: Supplementary file 4 — Source Data [file 41467_2021_25120_MOESM4_ESM.zip › Supplementary data/Supplementary Fig. 4/M. pneumoniae.csv]

	AGE2	MC_RESULT.x	MC_RESULT.y	se
1	0	0.032130562	7843	0.001991253
2	1	0.07044255	9852	0.002578063
3	2	0.106327801	3856	0.00496414
4	3	0.100546448	3660	0.004970868
5	4	0.105389222	2505	0.006134954
6	5	0.11662531	1612	0.007994409
7	6	0.139731828	1417	0.009210425
8	7	0.187140115	1042	0.012082517
9	8	0.178743961	828	0.013314958
10	9	0.17440225	711	0.014230675
11	10	0.156862745	561	0.015354215
12	11	0.141176471	425	0.016890351
13	12	0.144522145	429	0.016976296
14	13	0.116580311	386	0.016334374
15	14	0.090909091	363	0.015088776
16	15	0.091370558	394	0.014516049
17	16	0.064896755	339	0.013379547
18	17	0.053613054	429	0.010875294
19	18	0.048218029	477	0.009808764
20	19	0.031553398	412	0.008612164
21	20	0.047619048	546	0.009113798
22	21	0.04770318	566	0.008958837
23	22	0.037478705	587	0.00783932
24	23	0.045321637	684	0.007953408
25	24	0.040847201	661	0.007698823
26	25	0.04517134	642	0.008196467
27	26	0.049707602	684	0.00831021
28	27	0.05815832	619	0.009406966
29	28	0.058823529	663	0.009138066
30	29	0.056473829	726	0.008567069
31	30	0.044016506	727	0.007607917
32	31	0.04866562	637	0.008525267
33	32	0.059090909	660	0.009178299
34	33	0.052892562	605	0.009099536
35	34	0.04494382	534	0.008965589
36	35	0.045738046	481	0.00952577
37	36	0.04283054	537	0.008737437
38	37	0.056277056	462	0.010721782
39	38	0.039387309	457	0.009099011
40	39	0.038167939	393	0.009665019
41	40	0.050955414	471	0.010132766
42	41	0.033248082	391	0.009066767
43	42	0.018604651	430	0.006516262
44	43	0.024456522	368	0.00805187
45	44	0.01814059	441	0.006355227
46	45	0.019047619	420	0.006669905
47	46	0.021825397	504	0.006508396
48	47	0.022883295	437	0.007153059
49	48	0.023297491	558	0.006385849
50	49	0.016453382	547	0.005439155
51	50	0.013452915	669	0.004454039
52	51	0.016227181	493	0.005690435
53	52	0.016467066	668	0.004923958
54	53	0.010968921	547	0.004453416
55	54	0.014900662	604	0.004929744
56	55	0.012232416	654	0.004298279
57	56	0.016304348	736	0.004668133
58	57	0.012383901	646	0.004351175
59	58	0.03	700	0.006447591
60	59	0.020304569	591	0.005801612
61	60	0.014405762	833	0.004128523
62	61	0.014245014	702	0.004472469
63	62	0.015258216	852	0.004199458
64	63	0.020661157	726	0.00527929
65	64	0.009815951	815	0.003453388
66	65	0.009845288	711	0.003702806
67	66	0.010738255	745	0.003776107
68	67	0.01322314	605	0.004644074
69	68	0.005730659	698	0.002857108
70	69	0.014354067	627	0.004750225
71	70	0.011124845	809	0.003687597
72	71	0.006700168	597	0.003338842
73	72	0.012658228	632	0.004446944
74	73	0.009693053	619	0.003937947
75	74	0.016975309	648	0.00507462
76	75	0.003184713	628	0.002248344
77	76	0.008012821	624	0.003569057
78	77	0.01459854	548	0.005123551
79	78	0.009146341	656	0.003716863
80	79	0.009041591	553	0.004025201
81	80	0.007407407	540	0.003689961
82	81	0.007590133	527	0.003780636
83	82	0.011857708	506	0.004812102
84	83	0.002364066	423	0.00236127
86	85	0.016348774	367	0.006619575
87	86	0.007380074	271	0.005199208
88	87	0.008403361	238	0.005917054
89	88	0.015075377	199	0.008637917
90	89	0.006711409	149	0.00668885
91	90	0.011061947	452	0.004919615
