# Supplementary material for: Etiological and epidemiological features of acute respiratory infections in China
Source: Nat Commun. 2021 Aug 18;12:5026. doi: 10.1038/s41467-021-25120-6 (PMC8373954; doi:10.1038/s41467-021-25120-6)
Supplement: Supplementary file 4 — Source Data [file 41467_2021_25120_MOESM4_ESM.zip › Supplementary data/Supplementary Fig. 4/P. aeruginosa.csv]

	AGE2	PA_RESULT.x	PA_RESULT.y	se
1	0	0.0163107449134017	5947	0.00164254354721112
2	1	0.0159230386465417	6029	0.00161214783689392
3	2	0.0125523012552301	1912	0.00254609605464341
4	3	0.011142061281337	1436	0.00276995366047087
5	4	0.0231621349446123	993	0.00477337893684789
6	5	0.0197268588770865	659	0.00541701219462699
7	6	0.0206185567010309	582	0.0058903835400124
8	7	0.0194805194805195	462	0.00642994698820973
9	8	0.015625	384	0.00632884833828893
10	9	0.0136612021857923	366	0.00606760045220731
11	10	0.0158102766798419	253	0.00784239815482291
12	11	0.0222222222222222	225	0.00982703641586785
13	12	0.018957345971564	211	0.00938839785283014
14	13	0.0591715976331361	169	0.0181496604800882
15	14	0.0381679389312977	131	0.0167403036464646
16	15	0.024390243902439	164	0.0120454828859706
17	16	0.0273972602739726	146	0.0135096744643695
18	17	0.0393258426966292	178	0.0145685749214058
19	18	0.0111111111111111	180	0.00781297152212185
20	19	0.049079754601227	163	0.0169211328808817
21	20	0.0362694300518135	193	0.0134576592779387
22	21	0.0172413793103448	232	0.00854605024462845
23	22	0.0269058295964126	223	0.010835481065045
24	23	0.0456273764258555	263	0.0128674906405778
25	24	0.0413223140495868	242	0.012794430026992
26	25	0.0283400809716599	247	0.0105586698612843
27	26	0.0384615384615385	286	0.0113713922305593
28	27	0.0323886639676113	247	0.011264152306419
29	28	0.0419161676646707	334	0.0109652694172168
30	29	0.0130293159609121	307	0.00647207806029685
31	30	0.0257142857142857	350	0.00846050677720393
32	31	0.0432098765432099	324	0.0112960693360772
33	32	0.038781163434903	361	0.0101617370422666
34	33	0.0324675324675325	308	0.0100990856926718
35	34	0.0357142857142857	308	0.0105742236689963
36	35	0.0337078651685393	267	0.0110449617361946
37	36	0.0329341317365269	334	0.00976512717236592
38	37	0.0402930402930403	273	0.0119015360840991
39	38	0.0632183908045977	348	0.0130452160021277
40	39	0.0734265734265734	286	0.0154235211961741
41	40	0.0476190476190476	357	0.0112709778174084
42	41	0.0735294117647059	272	0.0158256629554288
43	42	0.0497237569060773	362	0.0114249055396101
44	43	0.0655172413793104	290	0.0145299610153683
45	44	0.0531645569620253	395	0.0112888526673196
46	45	0.0427350427350427	351	0.0107957941131777
47	46	0.0615384615384615	455	0.0112661585338464
48	47	0.0573770491803279	366	0.0121561924456262
49	48	0.0767716535433071	508	0.011811992334259
50	49	0.0727650727650728	481	0.0118436028813515
51	50	0.0743801652892562	605	0.0106676119304576
52	51	0.0732265446224256	437	0.0124617876140606
53	52	0.0608695652173913	575	0.00997078002684427
54	53	0.072289156626506	498	0.0116045478604576
55	54	0.0483558994197292	517	0.00943445334324963
56	55	0.0563636363636364	550	0.00983378007958506
57	56	0.0397553516819572	654	0.00764011460745101
58	57	0.0652920962199313	582	0.010240160677764
59	58	0.0462962962962963	648	0.00825453011105001
60	59	0.0562851782363977	533	0.00998283300836857
61	60	0.0650069156293223	723	0.00916884922210279
62	61	0.0644654088050314	636	0.00973788715998577
63	62	0.0487179487179487	780	0.0077081799866103
64	63	0.0692431561996779	621	0.0101873387300739
65	64	0.0455696202531646	790	0.00741986983091893
66	65	0.0641025641025641	702	0.00924449673653136
67	66	0.046767537826685	727	0.00783076984102114
68	67	0.0620567375886525	564	0.0101588185242875
69	68	0.0553191489361702	705	0.00860965487213229
70	69	0.0706075533661741	609	0.01038045773309
71	70	0.0597014925373134	804	0.00835598099064872
72	71	0.0688468158347676	581	0.0105042350105535
73	72	0.0640243902439024	656	0.00955769289325445
74	73	0.0652173913043478	598	0.010096862254398
75	74	0.0593607305936073	657	0.00921888689492563
76	75	0.0612557427258806	653	0.00938405319561998
77	76	0.0675453047775947	607	0.010186315122884
78	77	0.0571428571428571	560	0.00980866517607993
79	78	0.0863095238095238	672	0.0108328884919633
80	79	0.0679245283018868	530	0.0109295157548526
81	80	0.0724907063197026	538	0.0111791597646112
82	81	0.0773930753564155	491	0.0120592045317035
83	82	0.080082135523614	487	0.0122992284606011
84	83	0.0727699530516432	426	0.012585341255509
85	84	0.0747422680412371	388	0.0133505339297538
86	85	0.107462686567164	335	0.0169207509768536
87	86	0.113636363636364	264	0.0195327173566002
88	87	0.0740740740740741	243	0.0168003411713524
89	88	0.117948717948718	195	0.0230980982548261
90	89	0.121621621621622	148	0.0268667637003051
91	90	0.106382978723404	423	0.0149913797579838
