# Supplementary material for: Etiological and epidemiological features of acute respiratory infections in China
Source: Nat Commun. 2021 Aug 18;12:5026. doi: 10.1038/s41467-021-25120-6 (PMC8373954; doi:10.1038/s41467-021-25120-6)
Supplement: Supplementary file 4 — Source Data [file 41467_2021_25120_MOESM4_ESM.zip › Supplementary data/Supplementary Fig. 4/S. aureus.csv]

	AGE2	AUREUS_RESULT.x	AUREUS_RESULT.y	se
1	0	0.0564556539168198	5987	0.00298284200501226
2	1	0.0236559139784946	6045	0.00195466872175337
3	2	0.0274327122153209	1932	0.00371612780418759
4	3	0.0146137787056367	1437	0.00316560061654202
5	4	0.00908173562058527	991	0.00301346753390578
6	5	0.027190332326284	662	0.00632109332132055
7	6	0.0222222222222222	585	0.00609446926820328
8	7	0.0216919739696312	461	0.00678479738561469
9	8	0.0208333333333333	384	0.00728856580891782
10	9	0.00819672131147541	366	0.00471294435113318
11	10	0.00784313725490196	255	0.00552414395920051
12	11	0.031390134529148	223	0.0116766590957568
13	12	0.0333333333333333	210	0.0123870558826201
14	13	0.0238095238095238	168	0.0117621847626114
15	14	0.0305343511450382	131	0.0150322819407088
16	15	0.0552147239263804	163	0.0178895826334279
17	16	0.0273972602739726	146	0.0135096744643695
18	17	0.0225988700564972	177	0.0111710281882836
19	18	0.0222222222222222	180	0.0109869607216232
20	19	0.0185185185185185	162	0.0105922120792047
21	20	0.03125	192	0.0125568369283762
22	21	0.0427350427350427	234	0.0132220934727139
23	22	0.0407239819004525	221	0.0132953806149027
24	23	0.0378787878787879	264	0.0117492722707624
25	24	0.0416666666666667	240	0.0128987330701435
26	25	0.032520325203252	246	0.0113091720549653
27	26	0.0106007067137809	283	0.00608779458141824
28	27	0.0244897959183673	245	0.00987473498776282
29	28	0.0238095238095238	336	0.00831712060721157
30	29	0.0324675324675325	308	0.0100990856926718
31	30	0.014367816091954	348	0.0063791556103349
32	31	0.021671826625387	323	0.00810193543289766
33	32	0.0248618784530387	362	0.00818362558834621
34	33	0.0323624595469256	309	0.0100669491525228
35	34	0.0292207792207792	308	0.00959689568357368
36	35	0.0187265917602996	267	0.00829600023686852
37	36	0.0416666666666667	336	0.0109014191348392
38	37	0.010989010989011	273	0.00630955221717818
39	38	0.0345821325648415	347	0.00980886628743073
40	39	0.0352112676056338	284	0.010936988899807
41	40	0.028169014084507	355	0.00878146587429727
42	41	0.0510948905109489	274	0.0133022420966503
43	42	0.0385674931129477	363	0.0101068726566569
44	43	0.0346020761245675	289	0.0107511603063255
45	44	0.0229007633587786	393	0.00754567405453698
46	45	0.0284900284900285	351	0.00888007256692871
47	46	0.0350877192982456	456	0.00861666216015354
48	47	0.0218579234972678	366	0.00764301793554043
49	48	0.0374753451676529	507	0.00843479967203333
50	49	0.0561330561330561	481	0.0104952356424068
51	50	0.0433333333333333	600	0.00831219541352299
52	51	0.0253456221198157	434	0.00754452552144412
53	52	0.0226480836236934	574	0.00620990945916754
54	53	0.0240963855421687	498	0.00687170874062687
55	54	0.0406189555125725	517	0.00868189783574143
56	55	0.0381818181818182	550	0.00817134315677203
57	56	0.0428134556574924	654	0.00791588652252847
58	57	0.0379965457685665	579	0.00794549744627611
59	58	0.0339506172839506	648	0.00711436263227872
60	59	0.0317757009345794	535	0.00758330751263634
61	60	0.0262430939226519	724	0.00594105413475337
62	61	0.028391167192429	634	0.00659618339340509
63	62	0.0295250320924262	779	0.00606482996303889
64	63	0.0370967741935484	620	0.0075903805355307
65	64	0.0315258511979823	793	0.00620498639171296
66	65	0.0156918687589158	701	0.00469400838441272
67	66	0.0205198358413133	731	0.00524355798869354
68	67	0.0195035460992908	564	0.00582291234145316
69	68	0.0296610169491525	708	0.00637585056059485
70	69	0.0279605263157895	608	0.00668594550107251
71	70	0.024906600249066	803	0.00549949182675563
72	71	0.0189982728842832	579	0.00567352097572568
73	72	0.0351681957186544	654	0.00720297612298987
74	73	0.0300500834724541	599	0.00697564041444036
75	74	0.0306748466257669	652	0.00675308386839051
76	75	0.0337941628264209	651	0.00708215096866647
77	76	0.031404958677686	605	0.00709075608787597
78	77	0.0285204991087344	561	0.00702771191992478
79	78	0.0434131736526946	668	0.00788469202141708
80	79	0.0491493383742911	529	0.0093991192234726
81	80	0.0353817504655493	537	0.00797223793252435
82	81	0.0427698574338086	491	0.00913137835876697
83	82	0.049079754601227	489	0.00976942062377048
84	83	0.0260047281323877	423	0.00773810109924263
85	84	0.058974358974359	390	0.0119288901581383
86	85	0.0358208955223881	335	0.0101537080891313
87	86	0.0378787878787879	264	0.0117492722707624
88	87	0.04149377593361	241	0.0128463699915614
89	88	0.0461538461538462	195	0.0150253919508676
90	89	0.0878378378378378	148	0.0232672998819378
91	90	0.0591016548463357	423	0.0114657109572819
