# Supplementary material for: Etiological and epidemiological features of acute respiratory infections in China
Source: Nat Commun. 2021 Aug 18;12:5026. doi: 10.1038/s41467-021-25120-6 (PMC8373954; doi:10.1038/s41467-021-25120-6)
Supplement: Supplementary file 4 — Source Data [file 41467_2021_25120_MOESM4_ESM.zip › Supplementary data/Supplementary Fig. 4/S. pneumoniae.csv]

	AGE2	PNEUMONIAE_RESULT.x	PNEUMONIAE_RESULT.y	se
1	0	0.0722871994801819	6156	0.00330056407921184
2	1	0.139771283354511	6296	0.00437002161302885
3	2	0.143768400392542	2038	0.00777186514624254
4	3	0.121693121693122	1512	0.00840775914889868
5	4	0.102021174205967	1039	0.00939010466709001
6	5	0.091970802919708	685	0.0110415389762262
7	6	0.09	600	0.0116833214455479
8	7	0.0955414012738854	471	0.0135450214070807
9	8	0.0601503759398496	399	0.0119031501289719
10	9	0.0450928381962865	377	0.0106871938214092
11	10	0.0568181818181818	264	0.0142475245102675
12	11	0.0555555555555556	234	0.0149742137048637
13	12	0.0958904109589041	219	0.0198964717788542
14	13	0.0470588235294118	170	0.0162416115285326
15	14	0.0638297872340425	141	0.0205863594402935
16	15	0.0751445086705202	173	0.0200429901382792
17	16	0.0131578947368421	152	0.00924262314060882
18	17	0.0256410256410256	195	0.0113190475827258
19	18	0.0344827586206897	203	0.0128065750466932
20	19	0.0326086956521739	184	0.0130935946462793
21	20	0.0506912442396313	217	0.014891565360314
22	21	0.0338345864661654	266	0.0110857571741139
23	22	0.0354330708661417	254	0.0115998860222368
24	23	0.0161812297734628	309	0.00717767970921173
25	24	0.0363636363636364	275	0.0112881792257612
26	25	0.0320284697508897	281	0.0105037947517144
27	26	0.0566037735849057	318	0.0129585437687442
28	27	0.0611510791366906	278	0.0143706866731283
29	28	0.0533707865168539	356	0.011912879639355
30	29	0.032258064516129	341	0.00956801272045429
31	30	0.0564102564102564	390	0.0116825685819411
32	31	0.0344827586206897	348	0.00978118325743406
33	32	0.0347593582887701	374	0.00947148059453934
34	33	0.0365853658536585	328	0.0103662910640122
35	34	0.0560747663551402	321	0.0128410346597131
36	35	0.0543478260869565	276	0.0136459023799441
37	36	0.0458452722063037	349	0.0111955122024227
38	37	0.0385964912280702	285	0.0114104910319102
39	38	0.0397727272727273	352	0.0104161775179417
40	39	0.0442176870748299	294	0.0119895764287466
41	40	0.0592991913746631	371	0.0122620530150048
42	41	0.0487804878048781	287	0.0127151795226832
43	42	0.04	375	0.0101192885125388
44	43	0.0405405405405405	296	0.011463367788664
45	44	0.055	400	0.011399013115178
46	45	0.0563002680965147	373	0.011934871059568
47	46	0.0405117270788913	469	0.00910382274588189
48	47	0.0558510638297872	376	0.0118424635450627
49	48	0.0304761904761905	525	0.00750204953459538
50	49	0.0527383367139959	493	0.0100664127890439
51	50	0.0671031096563011	611	0.0101220281513386
52	51	0.0420353982300885	452	0.009438719859125
53	52	0.0737018425460637	597	0.0106936854950151
54	53	0.0330097087378641	515	0.00787278313588472
55	54	0.0485981308411215	535	0.00929640192882108
56	55	0.0406360424028269	566	0.00829925647619759
57	56	0.0501474926253687	678	0.00838181076112646
58	57	0.0446280991735537	605	0.00839484611052245
59	58	0.0698365527488856	673	0.00982456882130575
60	59	0.0535714285714286	560	0.00951516933752973
61	60	0.0608108108108108	740	0.00878518840261163
62	61	0.074468085106383	658	0.0102345286460266
63	62	0.0528301886792453	795	0.00793362082693715
64	63	0.0406885758998435	639	0.00781565938343937
65	64	0.0770171149144254	818	0.00932210080816595
66	65	0.0403337969401947	719	0.00733719748870724
67	66	0.0669344042838019	747	0.00914366883669496
68	67	0.0428082191780822	584	0.00837638513886888
69	68	0.0765027322404372	732	0.00982428018471551
70	69	0.0470219435736677	638	0.00838072130841085
71	70	0.0593220338983051	826	0.00821936900664529
72	71	0.0529801324503311	604	0.00911417987866833
73	72	0.0575221238938053	678	0.00894207260498309
74	73	0.0430622009569378	627	0.00810692576160151
75	74	0.052790346907994	663	0.00868447464277529
76	75	0.0523952095808383	668	0.00862126874891657
77	76	0.062200956937799	627	0.0096453869525193
78	77	0.0333333333333333	570	0.00751865775421061
79	78	0.0526315789473684	684	0.00853796953319803
80	79	0.0426716141001855	539	0.00870573856443347
81	80	0.0448833034111311	557	0.00877289694461195
82	81	0.0392156862745098	510	0.00859523536783539
83	82	0.0515873015873016	504	0.00985268997817532
84	83	0.0409090909090909	440	0.00944307552823793
85	84	0.0373134328358209	402	0.00945283402262372
86	85	0.0405797101449275	345	0.0106230535839641
87	86	0.0330882352941176	272	0.0108454049600373
88	87	0.0202429149797571	247	0.00896080971906971
89	88	0.0515463917525773	194	0.0158747288717601
90	89	0.0789473684210526	152	0.0218720383619858
91	90	0.0508083140877598	433	0.0105535945856098
