# Supplementary material for: Etiological and epidemiological features of acute respiratory infections in China
Source: Nat Commun. 2021 Aug 18;12:5026. doi: 10.1038/s41467-021-25120-6 (PMC8373954; doi:10.1038/s41467-021-25120-6)
Supplement: Supplementary file 4 — Source Data [file 41467_2021_25120_MOESM4_ESM.zip › Supplementary data/Supplementary Fig. 5/Supplementary Fig. 5A.csv]

DISEASE_DATE_YEAR	Pathogen	rate
2009	IFV	30.7456102413286
2010	IFV	16.2149482117723
2011	IFV	11.5125918973878
2012	IFV	16.2090407322015
2013	IFV	9.63754452126545
2014	IFV	13.3953116409257
2015	IFV	12.2781847013517
2016	IFV	12.4013528748591
2017	IFV	12.7466882941335
2018	IFV	6.88102220360285
2019	IFV	16.9636905026443
2009	RSV	3.60860887858029
2010	RSV	6.97015900675234
2011	RSV	10.7224833315116
2012	RSV	8.76266590552305
2013	RSV	6.4228079612695
2014	RSV	6.73447372476499
2015	RSV	7.22817292132234
2016	RSV	10.1408912188729
2017	RSV	7.07831325301205
2018	RSV	7.8605007106155
2019	RSV	4.17657204120636
2009	HPIV	2.84842319430315
2010	HPIV	4.65743440233236
2011	HPIV	6.02990306150392
2012	HPIV	5.76936808282756
2013	HPIV	5.01587643291534
2014	HPIV	5.33223531833857
2015	HPIV	5.8109146810146
2016	HPIV	6.73753066230581
2017	HPIV	6.39901342833653
2018	HPIV	5.20376862401402
2019	HPIV	4.2608736189455
2009	HAdV	2.23493845821637
2010	HAdV	3.77715512535934
2011	HAdV	6.58861965695617
2012	HAdV	3.73911802483231
2013	HAdV	4.28441203281677
2014	HAdV	4.52304721248158
2015	HAdV	4.09226760671316
2016	HAdV	3.20838107709936
2017	HAdV	3.41236124434699
2018	HAdV	3.66312171017295
2019	HAdV	5.61610936634029
2009	HMPV	0.6748002591233
2010	HMPV	1.68156118913004
2011	HMPV	1.73298673598614
2012	HMPV	1.58889206985399
2013	HMPV	1.62028314582548
2014	HMPV	1.60472098560928
2015	HMPV	2.20440881763527
2016	HMPV	1.54047853162897
2017	HMPV	1.89664650907092
2018	HMPV	1.78747669700625
2019	HMPV	1.52745552977572
2009	HCoV	0.982456140350877
2010	HCoV	1.29822770038655
2011	HCoV	2.43886186446325
2012	HCoV	2.40783080880251
2013	HCoV	1.82818314188643
2014	HCoV	2.40469512828503
2015	HCoV	2.38594855055568
2016	HCoV	4.27518427518428
2017	HCoV	3.21561082863817
2018	HCoV	2.86278381046397
2019	HCoV	1.6050277979212
2009	HBoV	0.891410048622366
2010	HBoV	1.97264597580221
2011	HBoV	2.4584487534626
2012	HBoV	3.25970405318464
2013	HBoV	2.05435134260757
2014	HBoV	1.38205911279052
2015	HBoV	1.90659976842918
2016	HBoV	1.29380936783492
2017	HBoV	1.45604395604396
2018	HBoV	1.83928180424787
2019	HBoV	1.528980052691
2009	HRV	15.625
2010	HRV	10.9090909090909
2011	HRV	6.75119945167923
2012	HRV	7.44240133730649
2013	HRV	7.14518405907265
2014	HRV	6.91061106523534
2015	HRV	7.42283950617284
2016	HRV	11.2020962987226
2017	HRV	9.63309055929641
2018	HRV	5.05150120534736
2019	HRV	4.34864903231912
