# Supplementary material for: Etiological and epidemiological features of acute respiratory infections in China
Source: Nat Commun. 2021 Aug 18;12:5026. doi: 10.1038/s41467-021-25120-6 (PMC8373954; doi:10.1038/s41467-021-25120-6)
Supplement: Supplementary file 4 — Source Data [file 41467_2021_25120_MOESM4_ESM.zip › Supplementary data/Supplementary Fig. 5/Supplementary Fig. 5B.csv]

DISEASE_DATE_YEAR	Pathogen	rate
2009	P.aeruginosa	14.9159663865546
2010	P.aeruginosa	6.61831368993654
2011	P.aeruginosa	2.65601783060921
2012	P.aeruginosa	4.58897325850116
2013	P.aeruginosa	2.8296943231441
2014	P.aeruginosa	3.24525625110835
2015	P.aeruginosa	3.95170142700329
2016	P.aeruginosa	2.36738272687418
2017	P.aeruginosa	2.11915233906437
2018	P.aeruginosa	3.6381197681906
2019	P.aeruginosa	4.43469785575049
2009	K.pneumoniae	10.6427818756586
2010	K.pneumoniae	6.44071613557032
2011	K.pneumoniae	3.76800886590321
2012	K.pneumoniae	4.74137931034483
2013	K.pneumoniae	3.17959468902865
2014	K.pneumoniae	3.98794753633463
2015	K.pneumoniae	5.29637760702525
2016	K.pneumoniae	3.90179745725559
2017	K.pneumoniae	2.92350820985182
2018	K.pneumoniae	4.33397068196303
2019	K.pneumoniae	4.37743190661479
2009	S.aureus	5.22945570971185
2010	S.aureus	6.50259652291714
2011	S.aureus	2.07445823300611
2012	S.aureus	4.00266844563042
2013	S.aureus	1.78103719224725
2014	S.aureus	1.62745444896515
2015	S.aureus	3.12928904748833
2016	S.aureus	2.7181060938185
2017	S.aureus	2.80336403684421
2018	S.aureus	2.67686424474187
2019	S.aureus	2.91143866488001
2009	S.pneumoniae	2.93906810035842
2010	S.pneumoniae	3.02147404769613
2011	S.pneumoniae	11.0897743638982
2012	S.pneumoniae	6.94582917912928
2013	S.pneumoniae	8.26034690022325
2014	S.pneumoniae	8.27250608272506
2015	S.pneumoniae	7.31009365244537
2016	S.pneumoniae	6.08848007008322
2017	S.pneumoniae	6.28251300520208
2018	S.pneumoniae	8.56960815546352
2019	S.pneumoniae	8.87077147724507
2009	H.influenzae	2.84210526315789
2010	H.influenzae	1.95765991349875
2011	H.influenzae	1.60813308687616
2012	H.influenzae	3.5833891493637
2013	H.influenzae	2.99411561093804
2014	H.influenzae	2.81075418994413
2015	H.influenzae	2.97494780793319
2016	H.influenzae	7.2775098640947
2017	H.influenzae	7.28874649579495
2018	H.influenzae	8.56406954282035
2019	H.influenzae	6.23784046692607
2009	GAS	0.916496945010183
2010	GAS	0.834858188472095
2011	GAS	0.538333023946538
2012	GAS	0.0676361176868448
2013	GAS	0.0346921075455334
2014	GAS	0.0712123909560264
2015	GAS	0
2016	GAS	0.175438596491228
2017	GAS	0.120144173007609
2018	GAS	0.0960614793467819
2019	GAS	0.0853346336706083
2009	C.pneumoniae	0.571117759042698
2010	C.pneumoniae	0.609884332281809
2011	C.pneumoniae	0.75204600752046
2012	C.pneumoniae	0.600983427426698
2013	C.pneumoniae	0.424348844015218
2014	C.pneumoniae	0.239916029389714
2015	C.pneumoniae	0.26460411154081
2016	C.pneumoniae	0.615484288953677
2017	C.pneumoniae	0.615631691648822
2018	C.pneumoniae	0.480526049570056
2019	C.pneumoniae	0.435998683777558
2009	M.pneumoniae	2.11439414475468
2010	M.pneumoniae	9.75908534095549
2011	M.pneumoniae	10.1940252540807
2012	M.pneumoniae	3.8923182441701
2013	M.pneumoniae	6.73524024235592
2014	M.pneumoniae	3.24492517409987
2015	M.pneumoniae	1.09934853420195
2016	M.pneumoniae	3.36896663427276
2017	M.pneumoniae	3.53096179183136
2018	M.pneumoniae	4.30538172715895
2019	M.pneumoniae	5.49617102744097
2009	L.pneumophila	0.154798761609907
2010	L.pneumophila	0.541056651814131
2011	L.pneumophila	0.668896321070234
2012	L.pneumophila	0.141342756183746
2013	L.pneumophila	0.271689911247962
2014	L.pneumophila	0.100725221595487
2015	L.pneumophila	0.065402223675605
2016	L.pneumophila	0.315059861373661
2017	L.pneumophila	0
2018	L.pneumophila	0.303424360641526
2019	L.pneumophila	0.0668717400026749
