# Supplementary material for: Etiological and epidemiological features of acute respiratory infections in China
Source: Nat Commun. 2021 Aug 18;12:5026. doi: 10.1038/s41467-021-25120-6 (PMC8373954; doi:10.1038/s41467-021-25120-6)
Supplement: Supplementary file 4 — Source Data [file 41467_2021_25120_MOESM4_ESM.zip › Supplementary data/Supplementary Fig. 5/Supplementary Fig. 5C.csv]

DISEASE_DATE_YEAR	IFV_type	Positive rate (%)
2009	ifv_a	28.1410116049923
2010	ifv_a	10.313802131347
2011	ifv_a	5.88929414288779
2012	ifv_a	8.13829408835456
2013	ifv_a	6.41609317098994
2014	ifv_a	8.59544059181722
2015	ifv_a	5.89082638362396
2016	ifv_a	7.09208400646204
2017	ifv_a	8.81158635625338
2018	ifv_a	3.88970434053261
2019	ifv_a	8.06320541760722
2009	ifv_b	1.69038756295161
2010	ifv_b	3.96032302076035
2011	ifv_b	2.99291997425445
2012	ifv_b	5.92587323041901
2013	ifv_b	1.80518793012176
2014	ifv_b	2.85843691812189
2015	ifv_b	5.44351781652767
2016	ifv_b	4.4264943457189
2017	ifv_b	3.66811044937737
2018	ifv_b	2.23317257286643
2019	ifv_b	2.97968397291196
2009	ifv_c	0.0656886358659952
2010	ifv_c	0.114310999668129
2011	ifv_c	0.0375455910748766
2012	ifv_c	0.0497972540371345
2013	ifv_c	0.15352038115405
2014	ifv_c	0.0503245936289064
2015	ifv_c	0.00758150113722517
2016	ifv_c	0.0161550888529887
2017	ifv_c	0.0270709258256632
2018	ifv_c	0.366953239672887
2019	ifv_c	0.221218961625282
