# Supplementary material for: Etiological and epidemiological features of acute respiratory infections in China
Source: Nat Commun. 2021 Aug 18;12:5026. doi: 10.1038/s41467-021-25120-6 (PMC8373954; doi:10.1038/s41467-021-25120-6)
Supplement: Supplementary file 4 — Source Data [file 41467_2021_25120_MOESM4_ESM.zip › Supplementary data/Supplementary Fig. 5/Supplementary Fig. 5D.csv]

DISEASE_DATE_YEAR	RSV_type	Positive rate (%)
2009	rsv_a	0.623427758941267
2010	rsv_a	1.84504612615315
2011	rsv_a	6.14493412085416
2012	rsv_a	4.35096848800231
2013	rsv_a	1.52177432410555
2014	rsv_a	3.45965455014179
2015	rsv_a	4.41851419681058
2016	rsv_a	2.80204384374485
2017	rsv_a	2.18737102765167
2018	rsv_a	4.91115770886216
2019	rsv_a	1.60327236823546
2009	rsv_b	1.64606803018703
2010	rsv_b	2.05880147003675
2011	rsv_b	1.05633802816901
2012	rsv_b	2.51517779705117
2013	rsv_b	3.80983217311532
2014	rsv_b	2.18097447795824
2015	rsv_b	0.987942434850253
2016	rsv_b	6.04911818031976
2017	rsv_b	3.3979914706287
2018	rsv_b	1.10363094581172
2019	rsv_b	0.949739056843293
