# Supplementary material for: Etiological and epidemiological features of acute respiratory infections in China
Source: Nat Commun. 2021 Aug 18;12:5026. doi: 10.1038/s41467-021-25120-6 (PMC8373954; doi:10.1038/s41467-021-25120-6)
Supplement: Supplementary file 4 — Source Data [file 41467_2021_25120_MOESM4_ESM.zip › Supplementary data/Supplementary Fig. 5/Supplementary Fig. 5E.csv]

DISEASE_DATE_YEAR	HPIV_type	Positive rate (%)
2009	hpiv_1	0.694070805982998
2010	hpiv_1	0.750911031766481
2011	hpiv_1	1.52163047703671
2012	hpiv_1	0.832018361784536
2013	hpiv_1	1.13654726636143
2014	hpiv_1	0.84985835694051
2015	hpiv_1	0.745924330975085
2016	hpiv_1	0.441681662031736
2017	hpiv_1	0.907840440165062
2018	hpiv_1	0.39469356430216
2019	hpiv_1	0.844452738639545
2009	hpiv_2	0.199074572258689
2010	hpiv_2	0.327603342290279
2011	hpiv_2	0.594213361470539
2012	hpiv_2	0.480562329651413
2013	hpiv_2	0.861836789657959
2014	hpiv_2	0.741694566057172
2015	hpiv_2	1.09966164257152
2016	hpiv_2	1.84851954850319
2017	hpiv_2	0.907840440165062
2018	hpiv_2	1.04155246135292
2019	hpiv_2	0.877111131846599
2009	hpiv_3	1.36123964274185
2010	hpiv_3	2.38524680678765
2011	hpiv_3	2.27689231965347
2012	hpiv_3	3.70104719552431
2013	hpiv_3	2.65553460813358
2014	hpiv_3	3.40458408447077
2015	hpiv_3	3.099046447247
2016	hpiv_3	3.94241779813512
2017	hpiv_3	3.39752407152682
2018	hpiv_3	2.85056463107115
2019	hpiv_3	2.06680974153215
2009	hpiv_4	0.118368664586248
2010	hpiv_4	0.23926086796481
2011	hpiv_4	0.360970733603599
2012	hpiv_4	0.344283460048773
2013	hpiv_4	0.366280635604632
2014	hpiv_4	0.597476178212722
2015	hpiv_4	0.899723162103968
2016	hpiv_4	0.474398822182235
2017	hpiv_4	0.742778541953232
2018	hpiv_4	0.877096809560355
2019	hpiv_4	0.461882989642624
