# Supplementary material for: Etiological and epidemiological features of acute respiratory infections in China
Source: Nat Commun. 2021 Aug 18;12:5026. doi: 10.1038/s41467-021-25120-6 (PMC8373954; doi:10.1038/s41467-021-25120-6)
Supplement: Supplementary file 4 — Source Data [file 41467_2021_25120_MOESM4_ESM.zip › Supplementary data/Supplementary Fig. 6/Supplementary Fig. 6.csv]

PROVINCE_name	Name	North_South
±±¾©ÊÐ	BEIJING	n
Ìì½òÊÐ	TIANJIN	n
ºÓ±±Ê¡	HEBEI	n
É½Î÷Ê¡	SHANXI	n
ÄÚÃÉ¹Å×ÔÖÎÇø	INNER MONGOLIA	n
ÁÉÄþÊ¡	LIAONING	n
¼ªÁÖÊ¡	JILIN	n
ºÚÁú½­Ê¡	HEILONGJIANG	n
ÉÏº£ÊÐ	SHANGHAI	s
½­ËÕÊ¡	JIANGSU	s
Õã½­Ê¡	ZHEJIANG	s
°²»ÕÊ¡	ANHUI	s
¸£½¨Ê¡	FUJIAN	s
½­Î÷Ê¡	JIANGXI	s
É½¶«Ê¡	SHANDONG	n
ºÓÄÏÊ¡	HENAN	n
ºþ±±Ê¡	HUBEI	s
ºþÄÏÊ¡	HUNAN	s
¹ã¶«Ê¡	GUANGDONG	s
¹ãÎ÷Ê¡	GUANGXI	s
º£ÄÏÊ¡	HAINAN	s
ÖØÇìÊÐ	CHONGQING	s
ËÄ´¨Ê¡	SICHUAN	s
¹óÖÝÊ¡	GUIZHOU	s
ÔÆÄÏÊ¡	YUNAN	s
Î÷²Ø×ÔÖÎÇø	TIBET	s
ÉÂÎ÷Ê¡	SHAANXI	n
¸ÊËàÊ¡	GANSU	n
Çàº£Ê¡	QINGHAI	n
ÄþÏÄ»Ø×å×ÔÖÎÇø	NINGXIA	n
ÐÂ½®Î¬Îá¶û×ÔÖÎÇø	XINJIANG	n
Ì¨ÍåÊ¡	TAIWAN	NA
Ïã¸ÛÌØ±ðÐÐÕþÇø	HONGKONG	NA
°ÄÃÅÌØ±ðÐÐÕþÇø	MACAU	NA
