# Supplementary material for: Etiological and epidemiological features of acute respiratory infections in China
Source: Nat Commun. 2021 Aug 18;12:5026. doi: 10.1038/s41467-021-25120-6 (PMC8373954; doi:10.1038/s41467-021-25120-6)
Supplement: Supplementary file 4 — Source Data [file 41467_2021_25120_MOESM4_ESM.zip › Supplementary data/Supplementary Fig. 7/Supplementary Fig. 7.csv]

North_South	DISEASE_DATE_MONTH	pathogen	Positive rate
n	1	ifv_a	18.58
n	2	ifv_a	9.65
n	3	ifv_a	5.8
n	4	ifv_a	3.14
n	5	ifv_a	2.24
n	6	ifv_a	2.07
n	7	ifv_a	4.12
n	8	ifv_a	9.37
n	9	ifv_a	12.98
n	10	ifv_a	17.23
n	11	ifv_a	15.39
n	12	ifv_a	16.33
s	1	ifv_a	16.53
s	2	ifv_a	13.07
s	3	ifv_a	7.74
s	4	ifv_a	4.68
s	5	ifv_a	4.58
s	6	ifv_a	5.33
s	7	ifv_a	10.2
s	8	ifv_a	12.22
s	9	ifv_a	8.21
s	10	ifv_a	5.65
s	11	ifv_a	8.44
s	12	ifv_a	12.7
n	1	ifv_b	8.83
n	2	ifv_b	8.41
n	3	ifv_b	8.82
n	4	ifv_b	5.78
n	5	ifv_b	3.45
n	6	ifv_b	1.49
n	7	ifv_b	0.73
n	8	ifv_b	0.63
n	9	ifv_b	0.49
n	10	ifv_b	0.66
n	11	ifv_b	0.67
n	12	ifv_b	2.52
s	1	ifv_b	5.21
s	2	ifv_b	5.71
s	3	ifv_b	5.46
s	4	ifv_b	4.52
s	5	ifv_b	3.56
s	6	ifv_b	1.88
s	7	ifv_b	1.26
s	8	ifv_b	1.62
s	9	ifv_b	1.56
s	10	ifv_b	1.22
s	11	ifv_b	1.18
s	12	ifv_b	3.28
n	1	rsv_a	4.66
n	2	rsv_a	4.52
n	3	rsv_a	3.11
n	4	rsv_a	1.91
n	5	rsv_a	0.77
n	6	rsv_a	0.81
n	7	rsv_a	0.63
n	8	rsv_a	0.61
n	9	rsv_a	0.53
n	10	rsv_a	1.24
n	11	rsv_a	3.52
n	12	rsv_a	4.27
s	1	rsv_a	4.36
s	2	rsv_a	4.48
s	3	rsv_a	3.48
s	4	rsv_a	2.67
s	5	rsv_a	1.74
s	6	rsv_a	1.79
s	7	rsv_a	1.52
s	8	rsv_a	1.78
s	9	rsv_a	1.99
s	10	rsv_a	3.53
s	11	rsv_a	4.62
s	12	rsv_a	4.69
n	1	rsv_b	2.93
n	2	rsv_b	2.96
n	3	rsv_b	3.4
n	4	rsv_b	1.33
n	5	rsv_b	0.71
n	6	rsv_b	0.79
n	7	rsv_b	0.41
n	8	rsv_b	0.51
n	9	rsv_b	0.55
n	10	rsv_b	0.48
n	11	rsv_b	1.13
n	12	rsv_b	1.78
s	1	rsv_b	3.94
s	2	rsv_b	3.56
s	3	rsv_b	2.74
s	4	rsv_b	1.71
s	5	rsv_b	1.05
s	6	rsv_b	1.21
s	7	rsv_b	1.29
s	8	rsv_b	2.11
s	9	rsv_b	2.47
s	10	rsv_b	2.87
s	11	rsv_b	2.76
s	12	rsv_b	2.97
n	1	hpiv_1	0.58
n	2	hpiv_1	0.53
n	3	hpiv_1	0.55
n	4	hpiv_1	0.95
n	5	hpiv_1	1.31
n	6	hpiv_1	1.89
n	7	hpiv_1	1.78
n	8	hpiv_1	0.83
n	9	hpiv_1	0.83
n	10	hpiv_1	0.61
n	11	hpiv_1	0.69
n	12	hpiv_1	0.77
s	1	hpiv_1	0.53
s	2	hpiv_1	0.54
s	3	hpiv_1	0.97
s	4	hpiv_1	1.06
s	5	hpiv_1	1.17
s	6	hpiv_1	1.24
s	7	hpiv_1	1.1
s	8	hpiv_1	0.73
s	9	hpiv_1	0.88
s	10	hpiv_1	0.74
s	11	hpiv_1	0.79
s	12	hpiv_1	0.68
n	1	hpiv_2	0.58
n	2	hpiv_2	0.4
n	3	hpiv_2	0.42
n	4	hpiv_2	0.62
n	5	hpiv_2	0.62
n	6	hpiv_2	1.01
n	7	hpiv_2	0.83
n	8	hpiv_2	0.37
n	9	hpiv_2	0.64
n	10	hpiv_2	0.71
n	11	hpiv_2	0.82
n	12	hpiv_2	0.49
s	1	hpiv_2	0.48
s	2	hpiv_2	0.65
s	3	hpiv_2	1.09
s	4	hpiv_2	0.64
s	5	hpiv_2	0.96
s	6	hpiv_2	0.64
s	7	hpiv_2	0.86
s	8	hpiv_2	0.7
s	9	hpiv_2	0.93
s	10	hpiv_2	0.8
s	11	hpiv_2	0.68
s	12	hpiv_2	0.64
n	1	hpiv_3	1.4
n	2	hpiv_3	2.11
n	3	hpiv_3	2.61
n	4	hpiv_3	3.75
n	5	hpiv_3	4.05
n	6	hpiv_3	3.3
n	7	hpiv_3	3.93
n	8	hpiv_3	2.41
n	9	hpiv_3	1.79
n	10	hpiv_3	1.45
n	11	hpiv_3	1.15
n	12	hpiv_3	1.1
s	1	hpiv_3	1.28
s	2	hpiv_3	1.9
s	3	hpiv_3	2.72
s	4	hpiv_3	5.4
s	5	hpiv_3	4.99
s	6	hpiv_3	4.98
s	7	hpiv_3	4.25
s	8	hpiv_3	3.05
s	9	hpiv_3	2.71
s	10	hpiv_3	2.28
s	11	hpiv_3	1.58
s	12	hpiv_3	1.29
n	1	hpiv_4	0.61
n	2	hpiv_4	0.15
n	3	hpiv_4	0.28
n	4	hpiv_4	0.29
n	5	hpiv_4	0.47
n	6	hpiv_4	0.38
n	7	hpiv_4	0.5
n	8	hpiv_4	0.52
n	9	hpiv_4	0.71
n	10	hpiv_4	0.44
n	11	hpiv_4	0.42
n	12	hpiv_4	0.34
s	1	hpiv_4	0.27
s	2	hpiv_4	0.3
s	3	hpiv_4	0.36
s	4	hpiv_4	0.34
s	5	hpiv_4	0.49
s	6	hpiv_4	0.42
s	7	hpiv_4	0.59
s	8	hpiv_4	0.41
s	9	hpiv_4	0.76
s	10	hpiv_4	0.62
s	11	hpiv_4	0.6
s	12	hpiv_4	0.28
n	1	IFV	32.64
n	2	IFV	21.15
n	3	IFV	16.37
n	4	IFV	11.94
n	5	IFV	7.29
n	6	IFV	4.12
n	7	IFV	6.03
n	8	IFV	11.18
n	9	IFV	14.86
n	10	IFV	18.31
n	11	IFV	16.88
n	12	IFV	21.77
s	1	IFV	24.96
s	2	IFV	21.23
s	3	IFV	15.05
s	4	IFV	10.55
s	5	IFV	9.69
s	6	IFV	8.67
s	7	IFV	13.17
s	8	IFV	14.97
s	9	IFV	11.53
s	10	IFV	8.35
s	11	IFV	11.28
s	12	IFV	20.62
n	1	RSV	9.5
n	2	RSV	10.05
n	3	RSV	7.55
n	4	RSV	3.69
n	5	RSV	1.92
n	6	RSV	2.06
n	7	RSV	0.99
n	8	RSV	1.31
n	9	RSV	1.32
n	10	RSV	2.34
n	11	RSV	5.85
n	12	RSV	7.1
s	1	RSV	11.93
s	2	RSV	11.87
s	3	RSV	9.79
s	4	RSV	6.67
s	5	RSV	4.66
s	6	RSV	4.2
s	7	RSV	4.54
s	8	RSV	5.65
s	9	RSV	6.61
s	10	RSV	8.32
s	11	RSV	9.59
s	12	RSV	11.46
n	1		3.23
n	2	HPIV	3.33
n	3	HPIV	3.99
n	4	HPIV	5.64
n	5	HPIV	6.59
n	6	HPIV	6.55
n	7	HPIV	7.08
n	8	HPIV	4.29
n	9	HPIV	4.01
n	10	HPIV	3.31
n	11	HPIV	3.06
n	12	HPIV	2.6
s	1	HPIV	3.45
s	2	HPIV	4.23
s	3	HPIV	5.51
s	4	HPIV	7.58
s	5	HPIV	7.82
s	6	HPIV	7.56
s	7	HPIV	7.12
s	8	HPIV	5.48
s	9	HPIV	5.6
s	10	HPIV	4.78
s	11	HPIV	4.45
s	12	HPIV	4.23
n	1	HAdV	4.27
n	2	HAdV	4.36
n	3	HAdV	3.82
n	4	HAdV	4.89
n	5	HAdV	4.45
n	6	HAdV	5.13
n	7	HAdV	3.29
n	8	HAdV	1.95
n	9	HAdV	1.92
n	10	HAdV	3.17
n	11	HAdV	3.29
n	12	HAdV	2.49
s	1	HAdV	7.32
s	2	HAdV	4.99
s	3	HAdV	4.55
s	4	HAdV	4.73
s	5	HAdV	5.7
s	6	HAdV	5.29
s	7	HAdV	4.97
s	8	HAdV	4.07
s	9	HAdV	3.15
s	10	HAdV	3.41
s	11	HAdV	4.01
s	12	HAdV	4.77
n	1	HBoV	1.87
n	2	HBoV	1.38
n	3	HBoV	0.91
n	4	HBoV	1.11
n	5	HBoV	1.59
n	6	HBoV	2.23
n	7	HBoV	1.93
n	8	HBoV	1.72
n	9	HBoV	1.39
n	10	HBoV	1.64
n	11	HBoV	1.62
n	12	HBoV	1.25
s	1	HBoV	1.32
s	2	HBoV	1.11
s	3	HBoV	1.09
s	4	HBoV	1.84
s	5	HBoV	2.3
s	6	HBoV	3.2
s	7	HBoV	2.98
s	8	HBoV	3.02
s	9	HBoV	1.87
s	10	HBoV	1.88
s	11	HBoV	2.21
s	12	HBoV	2.16
n	1	HCoV	1.49
n	2	HCoV	1.64
n	3	HCoV	1.98
n	4	HCoV	2.27
n	5	HCoV	2.53
n	6	HCoV	2.07
n	7	HCoV	2.3
n	8	HCoV	2.33
n	9	HCoV	1.48
n	10	HCoV	1.03
n	11	HCoV	0.92
n	12	HCoV	1.13
s	1	HCoV	2.12
s	2	HCoV	2.06
s	3	HCoV	2.47
s	4	HCoV	2.45
s	5	HCoV	2.67
s	6	HCoV	2.84
s	7	HCoV	2.67
s	8	HCoV	3.09
s	9	HCoV	2.6
s	10	HCoV	1.79
s	11	HCoV	1.39
s	12	HCoV	1.6
n	1	HRV	2.68
n	2	HRV	3.57
n	3	HRV	4.51
n	4	HRV	6.02
n	5	HRV	6.5
n	6	HRV	5.99
n	7	HRV	7.95
n	8	HRV	7.93
n	9	HRV	7.23
n	10	HRV	6.63
n	11	HRV	5.88
n	12	HRV	2.39
s	1	HRV	5.96
s	2	HRV	6.65
s	3	HRV	8.44
s	4	HRV	8.58
s	5	HRV	7.76
s	6	HRV	8.05
s	7	HRV	6.33
s	8	HRV	6.53
s	9	HRV	9.76
s	10	HRV	9.97
s	11	HRV	9.58
s	12	HRV	7.09
n	1	HMPV	2.24
n	2	HMPV	2.84
n	3	HMPV	3.1
n	4	HMPV	3.24
n	5	HMPV	1.78
n	6	HMPV	1.1
n	7	HMPV	0.53
n	8	HMPV	0.34
n	9	HMPV	0.2
n	10	HMPV	0.43
n	11	HMPV	0.83
n	12	HMPV	1.22
s	1	HMPV	1.85
s	2	HMPV	2.69
s	3	HMPV	3.53
s	4	HMPV	3.03
s	5	HMPV	1.81
s	6	HMPV	1.25
s	7	HMPV	0.98
s	8	HMPV	0.72
s	9	HMPV	0.86
s	10	HMPV	0.9
s	11	HMPV	1.13
s	12	HMPV	1.18
